# Supplementary material for: The effects of tobacco control policies on global smoking prevalence
Source: Nat Med. 2021 Jan 21;27(2):239–43. doi: 10.1038/s41591-020-01210-8 (PMC7884287; doi:10.1038/s41591-020-01210-8)
Supplement: Source Data Fig. 1 — Input data for Fig. 1 replication. [file 41591_2020_1210_MOESM3_ESM.csv]

year_id	score	population	policy
2016	0	314065787.4	p
2016	1	2095477618	p
2016	2	750110870.4	p
2016	3	1307428858	p
2016	4	1098210657	p
2016	0	23868729.66	w
2016	1	337642254.1	w
2016	2	1549495376	w
2016	3	1043607526	w
2016	4	2610679904	w
2016	0	23868729.66	e
2016	1	925088955.8	e
2016	2	44283534.44	e
2016	3	3769156478	e
2016	4	802896091.7	e
2008	0	1054514898	p
2008	1	2706139539	p
2008	2	792833245.5	p
2008	3	142582682.6	p
2008	4	263479115.8	p
2008	0	22558248.88	w
2008	1	1255471807	w
2008	2	2258197813	w
2008	3	1039389839	w
2008	4	383931772.3	w
2008	0	27334366.28	e
2008	1	1428734274	e
2008	3	3398094174	e
2008	4	105386666.5	e
