# Supplementary material for: The effects of tobacco control policies on global smoking prevalence
Source: Nat Med. 2021 Jan 21;27(2):239–43. doi: 10.1038/s41591-020-01210-8 (PMC7884287; doi:10.1038/s41591-020-01210-8)
Supplement: Source Data Extended Data Fig. 1 — Input data for Extended Data 1 replication. [file 41591_2020_1210_MOESM4_ESM.csv]

year_id	location_id	ihme_loc_id	location_name	sex_id	sex_name	age_name	mapvar
2017	6	CHN	China	1	Male	15plus	0.503173148722451
2017	6	CHN	China	2	Female	15plus	0.0296315417321578
2017	7	PRK	Democratic People's Republic of Korea	1	Male	15plus	0.451972438135126
2017	7	PRK	Democratic People's Republic of Korea	2	Female	15plus	0.00323519046801849
2017	8	TWN	Taiwan (Province of China)	1	Male	15plus	0.345060699509014
2017	8	TWN	Taiwan (Province of China)	2	Female	15plus	0.0589630788048923
2017	10	KHM	Cambodia	1	Male	15plus	0.425949266897859
2017	10	KHM	Cambodia	2	Female	15plus	0.0528233335774554
2017	11	IDN	Indonesia	1	Male	15plus	0.633405330474594
2017	11	IDN	Indonesia	2	Female	15plus	0.038222010483609
2017	12	LAO	Lao People's Democratic Republic	1	Male	15plus	0.43834625810735
2017	12	LAO	Lao People's Democratic Republic	2	Female	15plus	0.0775016797686493
2017	13	MYS	Malaysia	1	Male	15plus	0.413903572626721
2017	13	MYS	Malaysia	2	Female	15plus	0.0266966654667774
2017	14	MDV	Maldives	1	Male	15plus	0.388775290113936
2017	14	MDV	Maldives	2	Female	15plus	0.0620251685108831
2017	15	MMR	Myanmar	1	Male	15plus	0.37323558012435
2017	15	MMR	Myanmar	2	Female	15plus	0.0950685009886906
2017	16	PHL	Philippines	1	Male	15plus	0.413169377947757
2017	16	PHL	Philippines	2	Female	15plus	0.0848209873946244
2017	17	LKA	Sri Lanka	1	Male	15plus	0.283731785237828
2017	17	LKA	Sri Lanka	2	Female	15plus	0.0131405566500253
2017	18	THA	Thailand	1	Male	15plus	0.411849264107213
2017	18	THA	Thailand	2	Female	15plus	0.0322115751816631
2017	19	TLS	Timor-Leste	1	Male	15plus	0.641228849850181
2017	19	TLS	Timor-Leste	2	Female	15plus	0.0476471686049099
2017	20	VNM	Viet Nam	1	Male	15plus	0.459210279920736
2017	20	VNM	Viet Nam	2	Female	15plus	0.0144742212410742
2017	22	FJI	Fiji	1	Male	15plus	0.424091398513855
2017	22	FJI	Fiji	2	Female	15plus	0.13362213787557
2017	23	KIR	Kiribati	1	Male	15plus	0.576425543517299
2017	23	KIR	Kiribati	2	Female	15plus	0.340067005951872
2017	24	MHL	Marshall Islands	1	Male	15plus	0.328172939065786
2017	24	MHL	Marshall Islands	2	Female	15plus	0.071120296693213
2017	25	FSM	Micronesia (Federated States of)	1	Male	15plus	0.422565893888163
2017	25	FSM	Micronesia (Federated States of)	2	Female	15plus	0.171873010378207
2017	26	PNG	Papua New Guinea	1	Male	15plus	0.452602178502864
2017	26	PNG	Papua New Guinea	2	Female	15plus	0.213678830356788
2017	27	WSM	Samoa	1	Male	15plus	0.440124729575337
2017	27	WSM	Samoa	2	Female	15plus	0.169746795385073
2017	28	SLB	Solomon Islands	1	Male	15plus	0.413513538541792
2017	28	SLB	Solomon Islands	2	Female	15plus	0.145792110833526
2017	29	TON	Tonga	1	Male	15plus	0.446852269589488
2017	29	TON	Tonga	2	Female	15plus	0.134878494251825
2017	30	VUT	Vanuatu	1	Male	15plus	0.391551947814231
2017	30	VUT	Vanuatu	2	Female	15plus	0.0454179647215196
2017	33	ARM	Armenia	1	Male	15plus	0.527859889272047
2017	33	ARM	Armenia	2	Female	15plus	0.0233385471360271
2017	34	AZE	Azerbaijan	1	Male	15plus	0.496827111063452
2017	34	AZE	Azerbaijan	2	Female	15plus	0.0169445212560181
2017	35	GEO	Georgia	1	Male	15plus	0.482977116984258
2017	35	GEO	Georgia	2	Female	15plus	0.0682368456575422
2017	36	KAZ	Kazakhstan	1	Male	15plus	0.465320780302984
2017	36	KAZ	Kazakhstan	2	Female	15plus	0.0741216657744335
2017	37	KGZ	Kyrgyzstan	1	Male	15plus	0.413401427169277
2017	37	KGZ	Kyrgyzstan	2	Female	15plus	0.0397606488369272
2017	38	MNG	Mongolia	1	Male	15plus	0.503248831027194
2017	38	MNG	Mongolia	2	Female	15plus	0.0782044616432392
2017	39	TJK	Tajikistan	1	Male	15plus	0.206545067619092
2017	39	TJK	Tajikistan	2	Female	15plus	0.0108470335031331
2017	40	TKM	Turkmenistan	1	Male	15plus	0.391238952127647
2017	40	TKM	Turkmenistan	2	Female	15plus	0.0465121290005218
2017	41	UZB	Uzbekistan	1	Male	15plus	0.24330957083379
2017	41	UZB	Uzbekistan	2	Female	15plus	0.0136854423242077
2017	43	ALB	Albania	1	Male	15plus	0.465006896960063
2017	43	ALB	Albania	2	Female	15plus	0.165713880449446
2017	44	BIH	Bosnia and Herzegovina	1	Male	15plus	0.430021406287448
2017	44	BIH	Bosnia and Herzegovina	2	Female	15plus	0.302199172305842
2017	45	BGR	Bulgaria	1	Male	15plus	0.434730725614768
2017	45	BGR	Bulgaria	2	Female	15plus	0.33177643909442
2017	46	HRV	Croatia	1	Male	15plus	0.402367985386841
2017	46	HRV	Croatia	2	Female	15plus	0.347447021563266
2017	47	CZE	Czechia	1	Male	15plus	0.376419200396289
2017	47	CZE	Czechia	2	Female	15plus	0.251859267447907
2017	48	HUN	Hungary	1	Male	15plus	0.360776730919989
2017	48	HUN	Hungary	2	Female	15plus	0.28049826097078
2017	49	MKD	North Macedonia	1	Male	15plus	0.449605366596128
2017	49	MKD	North Macedonia	2	Female	15plus	0.312941483801651
2017	50	MNE	Montenegro	1	Male	15plus	0.41799924079179
2017	50	MNE	Montenegro	2	Female	15plus	0.369604515719892
2017	51	POL	Poland	1	Male	15plus	0.337741174186981
2017	51	POL	Poland	2	Female	15plus	0.273712064886116
2017	52	ROU	Romania	1	Male	15plus	0.368427103347939
2017	52	ROU	Romania	2	Female	15plus	0.228446564729811
2017	53	SRB	Serbia	1	Male	15plus	0.374504845777545
2017	53	SRB	Serbia	2	Female	15plus	0.328564376246096
2017	54	SVK	Slovakia	1	Male	15plus	0.325832917764349
2017	54	SVK	Slovakia	2	Female	15plus	0.209582523980748
2017	55	SVN	Slovenia	1	Male	15plus	0.318719050894107
2017	55	SVN	Slovenia	2	Female	15plus	0.265286182758743
2017	57	BLR	Belarus	1	Male	15plus	0.503859413835442
2017	57	BLR	Belarus	2	Female	15plus	0.227408993382023
2017	58	EST	Estonia	1	Male	15plus	0.339170185822445
2017	58	EST	Estonia	2	Female	15plus	0.184805179038107
2017	59	LVA	Latvia	1	Male	15plus	0.467605460491111
2017	59	LVA	Latvia	2	Female	15plus	0.219663801135806
2017	60	LTU	Lithuania	1	Male	15plus	0.403037095277981
2017	60	LTU	Lithuania	2	Female	15plus	0.206329182434752
2017	61	MDA	Republic of Moldova	1	Male	15plus	0.38498888363491
2017	61	MDA	Republic of Moldova	2	Female	15plus	0.0664247767461589
2017	62	RUS	Russian Federation	1	Male	15plus	0.466907878821673
2017	62	RUS	Russian Federation	2	Female	15plus	0.159101242116451
2017	63	UKR	Ukraine	1	Male	15plus	0.460476823352158
2017	63	UKR	Ukraine	2	Female	15plus	0.165057065386709
2017	66	BRN	Brunei Darussalam	1	Male	15plus	0.313354905510288
2017	66	BRN	Brunei Darussalam	2	Female	15plus	0.060144041178863
2017	67	JPN	Japan	1	Male	15plus	0.365048579124631
2017	67	JPN	Japan	2	Female	15plus	0.120951756118307
2017	68	KOR	Republic of Korea	1	Male	15plus	0.426583059152146
2017	68	KOR	Republic of Korea	2	Female	15plus	0.0483997062917638
2017	69	SGP	Singapore	1	Male	15plus	0.214576601292738
2017	69	SGP	Singapore	2	Female	15plus	0.0930628324527982
2017	71	AUS	Australia	1	Male	15plus	0.176766147537815
2017	71	AUS	Australia	2	Female	15plus	0.136324183386789
2017	72	NZL	New Zealand	1	Male	15plus	0.198992956595297
2017	72	NZL	New Zealand	2	Female	15plus	0.160585567820957
2017	74	AND	Andorra	1	Male	15plus	0.317716962696973
2017	74	AND	Andorra	2	Female	15plus	0.251879702447179
2017	75	AUT	Austria	1	Male	15plus	0.370342870892128
2017	75	AUT	Austria	2	Female	15plus	0.271485675901132
2017	76	BEL	Belgium	1	Male	15plus	0.253379359390986
2017	76	BEL	Belgium	2	Female	15plus	0.214852958490872
2017	77	CYP	Cyprus	1	Male	15plus	0.44047100398953
2017	77	CYP	Cyprus	2	Female	15plus	0.218972477556034
2017	78	DNK	Denmark	1	Male	15plus	0.229334800286453
2017	78	DNK	Denmark	2	Female	15plus	0.219258426309881
2017	79	FIN	Finland	1	Male	15plus	0.25112059979006
2017	79	FIN	Finland	2	Female	15plus	0.18682194103263
2017	80	FRA	France	1	Male	15plus	0.369987223552531
2017	80	FRA	France	2	Female	15plus	0.337563678677685
2017	81	DEU	Germany	1	Male	15plus	0.336652611854629
2017	81	DEU	Germany	2	Female	15plus	0.258077708521147
2017	82	GRC	Greece	1	Male	15plus	0.437836385412333
2017	82	GRC	Greece	2	Female	15plus	0.34342384301117
2017	83	ISL	Iceland	1	Male	15plus	0.182278394118188
2017	83	ISL	Iceland	2	Female	15plus	0.169306684982582
2017	84	IRL	Ireland	1	Male	15plus	0.234091019918975
2017	84	IRL	Ireland	2	Female	15plus	0.221411576116873
2017	85	ISR	Israel	1	Male	15plus	0.286686608263202
2017	85	ISR	Israel	2	Female	15plus	0.178928045520907
2017	86	ITA	Italy	1	Male	15plus	0.306731081931567
2017	86	ITA	Italy	2	Female	15plus	0.200902753681128
2017	87	LUX	Luxembourg	1	Male	15plus	0.282334628691703
2017	87	LUX	Luxembourg	2	Female	15plus	0.218212109254009
2017	88	MLT	Malta	1	Male	15plus	0.287927016773676
2017	88	MLT	Malta	2	Female	15plus	0.222516031871142
2017	89	NLD	Netherlands	1	Male	15plus	0.241815291237547
2017	89	NLD	Netherlands	2	Female	15plus	0.204175420551075
2017	90	NOR	Norway	1	Male	15plus	0.192580911292103
2017	90	NOR	Norway	2	Female	15plus	0.179285134757232
2017	91	PRT	Portugal	1	Male	15plus	0.333617854288191
2017	91	PRT	Portugal	2	Female	15plus	0.222276664271449
2017	92	ESP	Spain	1	Male	15plus	0.341042513656305
2017	92	ESP	Spain	2	Female	15plus	0.282089343748102
2017	93	SWE	Sweden	1	Male	15plus	0.113525839374993
2017	93	SWE	Sweden	2	Female	15plus	0.137519011944471
2017	94	CHE	Switzerland	1	Male	15plus	0.305364709066238
2017	94	CHE	Switzerland	2	Female	15plus	0.240765280701488
2017	95	GBR	United Kingdom	1	Male	15plus	0.256697802382816
2017	95	GBR	United Kingdom	2	Female	15plus	0.232347386048265
2017	97	ARG	Argentina	1	Male	15plus	0.299393228410077
2017	97	ARG	Argentina	2	Female	15plus	0.198910642444177
2017	98	CHL	Chile	1	Male	15plus	0.379861676402337
2017	98	CHL	Chile	2	Female	15plus	0.323915572775828
2017	99	URY	Uruguay	1	Male	15plus	0.287867560709753
2017	99	URY	Uruguay	2	Female	15plus	0.218521197197158
2017	101	CAN	Canada	1	Male	15plus	0.196525503518588
2017	101	CAN	Canada	2	Female	15plus	0.171216738249329
2017	102	USA	United States of America	1	Male	15plus	0.247063664215069
2017	102	USA	United States of America	2	Female	15plus	0.177259462278743
2017	105	ATG	Antigua and Barbuda	1	Male	15plus	0.157036014949936
2017	105	ATG	Antigua and Barbuda	2	Female	15plus	0.0651902036688146
2017	106	BHS	Bahamas	1	Male	15plus	0.157556108433889
2017	106	BHS	Bahamas	2	Female	15plus	0.0629562240245346
2017	107	BRB	Barbados	1	Male	15plus	0.171144728978029
2017	107	BRB	Barbados	2	Female	15plus	0.0584260131108195
2017	108	BLZ	Belize	1	Male	15plus	0.198544055311632
2017	108	BLZ	Belize	2	Female	15plus	0.0282860539142715
2017	109	CUB	Cuba	1	Male	15plus	0.368374342643888
2017	109	CUB	Cuba	2	Female	15plus	0.228132620283598
2017	110	DMA	Dominica	1	Male	15plus	0.154685467946386
2017	110	DMA	Dominica	2	Female	15plus	0.0419666640364407
2017	111	DOM	Dominican Republic	1	Male	15plus	0.134533469677546
2017	111	DOM	Dominican Republic	2	Female	15plus	0.0817229050282686
2017	112	GRD	Grenada	1	Male	15plus	0.202536597845845
2017	112	GRD	Grenada	2	Female	15plus	0.0616269131380921
2017	113	GUY	Guyana	1	Male	15plus	0.245405236314934
2017	113	GUY	Guyana	2	Female	15plus	0.0588292016773423
2017	114	HTI	Haiti	1	Male	15plus	0.10965972761604
2017	114	HTI	Haiti	2	Female	15plus	0.0401913696575905
2017	115	JAM	Jamaica	1	Male	15plus	0.262190029751473
2017	115	JAM	Jamaica	2	Female	15plus	0.0832971620421879
2017	116	LCA	Saint Lucia	1	Male	15plus	0.215057463391903
2017	116	LCA	Saint Lucia	2	Female	15plus	0.0911933118623372
2017	117	VCT	Saint Vincent and the Grenadines	1	Male	15plus	0.20654884077387
2017	117	VCT	Saint Vincent and the Grenadines	2	Female	15plus	0.0594919994848497
2017	118	SUR	Suriname	1	Male	15plus	0.347919682508338
2017	118	SUR	Suriname	2	Female	15plus	0.103238419180112
2017	119	TTO	Trinidad and Tobago	1	Male	15plus	0.288314803599629
2017	119	TTO	Trinidad and Tobago	2	Female	15plus	0.0735448826492703
2017	121	BOL	Bolivia (Plurinational State of)	1	Male	15plus	0.106460869422851
2017	121	BOL	Bolivia (Plurinational State of)	2	Female	15plus	0.0707350839444222
2017	122	ECU	Ecuador	1	Male	15plus	0.212590521974296
2017	122	ECU	Ecuador	2	Female	15plus	0.0594156635648228
2017	123	PER	Peru	1	Male	15plus	0.121004792242708
2017	123	PER	Peru	2	Female	15plus	0.04507796111395
2017	125	COL	Colombia	1	Male	15plus	0.176959952946107
2017	125	COL	Colombia	2	Female	15plus	0.111634962467259
2017	126	CRI	Costa Rica	1	Male	15plus	0.194814977680779
2017	126	CRI	Costa Rica	2	Female	15plus	0.0850590498169894
2017	127	SLV	El Salvador	1	Male	15plus	0.137133450814357
2017	127	SLV	El Salvador	2	Female	15plus	0.0252998345728715
2017	128	GTM	Guatemala	1	Male	15plus	0.185704536628424
2017	128	GTM	Guatemala	2	Female	15plus	0.0243903273466042
2017	129	HND	Honduras	1	Male	15plus	0.230266293085994
2017	129	HND	Honduras	2	Female	15plus	0.0473678455976384
2017	130	MEX	Mexico	1	Male	15plus	0.270027096519761
2017	130	MEX	Mexico	2	Female	15plus	0.0917606680923377
2017	131	NIC	Nicaragua	1	Male	15plus	0.208950449314754
2017	131	NIC	Nicaragua	2	Female	15plus	0.0366578964974516
2017	132	PAN	Panama	1	Male	15plus	0.127186081708478
2017	132	PAN	Panama	2	Female	15plus	0.0363261246517375
2017	133	VEN	Venezuela (Bolivarian Republic of)	1	Male	15plus	0.235156127367425
2017	133	VEN	Venezuela (Bolivarian Republic of)	2	Female	15plus	0.124172736941309
2017	135	BRA	Brazil	1	Male	15plus	0.132117264633152
2017	135	BRA	Brazil	2	Female	15plus	0.0834619141843254
2017	136	PRY	Paraguay	1	Male	15plus	0.235315965367338
2017	136	PRY	Paraguay	2	Female	15plus	0.0785258317585056
2017	139	DZA	Algeria	1	Male	15plus	0.355395159926447
2017	139	DZA	Algeria	2	Female	15plus	0.0409289962584776
2017	140	BHR	Bahrain	1	Male	15plus	0.193735834725234
2017	140	BHR	Bahrain	2	Female	15plus	0.041291113658077
2017	141	EGY	Egypt	1	Male	15plus	0.407005203813988
2017	141	EGY	Egypt	2	Female	15plus	0.0103566263297511
2017	142	IRN	Iran (Islamic Republic of)	1	Male	15plus	0.240025672861496
2017	142	IRN	Iran (Islamic Republic of)	2	Female	15plus	0.0549764015852803
2017	143	IRQ	Iraq	1	Male	15plus	0.369429385660111
2017	143	IRQ	Iraq	2	Female	15plus	0.0478883612866395
2017	144	JOR	Jordan	1	Male	15plus	0.401427377383394
2017	144	JOR	Jordan	2	Female	15plus	0.127613178385077
2017	145	KWT	Kuwait	1	Male	15plus	0.325255791760663
2017	145	KWT	Kuwait	2	Female	15plus	0.0395224180961417
2017	146	LBN	Lebanon	1	Male	15plus	0.409813254169108
2017	146	LBN	Lebanon	2	Female	15plus	0.243832764928455
2017	147	LBY	Libya	1	Male	15plus	0.319460463598352
2017	147	LBY	Libya	2	Female	15plus	0.00973916398685995
2017	148	MAR	Morocco	1	Male	15plus	0.231023855842937
2017	148	MAR	Morocco	2	Female	15plus	0.0111677926383314
2017	149	PSE	Palestine	1	Male	15plus	0.402249914310655
2017	149	PSE	Palestine	2	Female	15plus	0.0537861250743194
2017	150	OMN	Oman	1	Male	15plus	0.143410056092744
2017	150	OMN	Oman	2	Female	15plus	0.0247933223173621
2017	151	QAT	Qatar	1	Male	15plus	0.197864636164594
2017	151	QAT	Qatar	2	Female	15plus	0.0258383073851459
2017	152	SAU	Saudi Arabia	1	Male	15plus	0.188025478298587
2017	152	SAU	Saudi Arabia	2	Female	15plus	0.0176917745208675
2017	153	SYR	Syrian Arab Republic	1	Male	15plus	0.335047816566656
2017	153	SYR	Syrian Arab Republic	2	Female	15plus	0.0460048479399654
2017	154	TUN	Tunisia	1	Male	15plus	0.452918633439394
2017	154	TUN	Tunisia	2	Female	15plus	0.032099679270426
2017	155	TUR	Turkey	1	Male	15plus	0.4272220955534
2017	155	TUR	Turkey	2	Female	15plus	0.134624012031193
2017	156	ARE	United Arab Emirates	1	Male	15plus	0.259669770877958
2017	156	ARE	United Arab Emirates	2	Female	15plus	0.0410690654741702
2017	157	YEM	Yemen	1	Male	15plus	0.293935287526585
2017	157	YEM	Yemen	2	Female	15plus	0.0855164377134966
2017	160	AFG	Afghanistan	1	Male	15plus	0.213261009330926
2017	160	AFG	Afghanistan	2	Female	15plus	0.0247880111431339
2017	161	BGD	Bangladesh	1	Male	15plus	0.460143007773415
2017	161	BGD	Bangladesh	2	Female	15plus	0.0134932517793283
2017	162	BTN	Bhutan	1	Male	15plus	0.115940747404236
2017	162	BTN	Bhutan	2	Female	15plus	0.0369322138433817
2017	163	IND	India	1	Male	15plus	0.22985908838818
2017	163	IND	India	2	Female	15plus	0.0240593254036597
2017	164	NPL	Nepal	1	Male	15plus	0.335876582581054
2017	164	NPL	Nepal	2	Female	15plus	0.144167955069993
2017	165	PAK	Pakistan	1	Male	15plus	0.262576823251666
2017	165	PAK	Pakistan	2	Female	15plus	0.0342484559957716
2017	168	AGO	Angola	1	Male	15plus	0.177006849738849
2017	168	AGO	Angola	2	Female	15plus	0.0254448679692583
2017	169	CAF	Central African Republic	1	Male	15plus	0.172775738812034
2017	169	CAF	Central African Republic	2	Female	15plus	0.0159230451897041
2017	170	COG	Congo	1	Male	15plus	0.172691692913164
2017	170	COG	Congo	2	Female	15plus	0.0164692327766269
2017	171	COD	Democratic Republic of the Congo	1	Male	15plus	0.199168370401585
2017	171	COD	Democratic Republic of the Congo	2	Female	15plus	0.0113846921035532
2017	172	GNQ	Equatorial Guinea	1	Male	15plus	0.156047769024736
2017	172	GNQ	Equatorial Guinea	2	Female	15plus	0.0207153420115925
2017	173	GAB	Gabon	1	Male	15plus	0.189352083706092
2017	173	GAB	Gabon	2	Female	15plus	0.0258774751668715
2017	175	BDI	Burundi	1	Male	15plus	0.144667580648334
2017	175	BDI	Burundi	2	Female	15plus	0.0595106427653902
2017	176	COM	Comoros	1	Male	15plus	0.181861720596816
2017	176	COM	Comoros	2	Female	15plus	0.0250709713753719
2017	177	DJI	Djibouti	1	Male	15plus	0.298042386412741
2017	177	DJI	Djibouti	2	Female	15plus	0.0438875618340769
2017	178	ERI	Eritrea	1	Male	15plus	0.0795099794893382
2017	178	ERI	Eritrea	2	Female	15plus	0.00295757926016922
2017	179	ETH	Ethiopia	1	Male	15plus	0.0743431783078141
2017	179	ETH	Ethiopia	2	Female	15plus	0.00785880982399241
2017	180	KEN	Kenya	1	Male	15plus	0.189130853636146
2017	180	KEN	Kenya	2	Female	15plus	0.0246436892715727
2017	181	MDG	Madagascar	1	Male	15plus	0.231328238766255
2017	181	MDG	Madagascar	2	Female	15plus	0.0167836597095528
2017	182	MWI	Malawi	1	Male	15plus	0.193018792321788
2017	182	MWI	Malawi	2	Female	15plus	0.0279894104907053
2017	183	MUS	Mauritius	1	Male	15plus	0.406330925922737
2017	183	MUS	Mauritius	2	Female	15plus	0.0512412866155041
2017	184	MOZ	Mozambique	1	Male	15plus	0.208269578442129
2017	184	MOZ	Mozambique	2	Female	15plus	0.0479810141940347
2017	185	RWA	Rwanda	1	Male	15plus	0.185997152349867
2017	185	RWA	Rwanda	2	Female	15plus	0.062211818406876
2017	186	SYC	Seychelles	1	Male	15plus	0.338910545651153
2017	186	SYC	Seychelles	2	Female	15plus	0.0612058702257058
2017	187	SOM	Somalia	1	Male	15plus	0.134879188714035
2017	187	SOM	Somalia	2	Female	15plus	0.0147817568129149
2017	189	TZA	United Republic of Tanzania	1	Male	15plus	0.230236973129048
2017	189	TZA	United Republic of Tanzania	2	Female	15plus	0.0375471257470641
2017	190	UGA	Uganda	1	Male	15plus	0.160434290253405
2017	190	UGA	Uganda	2	Female	15plus	0.0332929063314057
2017	191	ZMB	Zambia	1	Male	15plus	0.250638764932812
2017	191	ZMB	Zambia	2	Female	15plus	0.0723559008510948
2017	193	BWA	Botswana	1	Male	15plus	0.281560582561923
2017	193	BWA	Botswana	2	Female	15plus	0.08570788307337
2017	194	LSO	Lesotho	1	Male	15plus	0.361640884423816
2017	194	LSO	Lesotho	2	Female	15plus	0.0109164820143227
2017	195	NAM	Namibia	1	Male	15plus	0.23772178638025
2017	195	NAM	Namibia	2	Female	15plus	0.0956267167625591
2017	196	ZAF	South Africa	1	Male	15plus	0.3144930898849
2017	196	ZAF	South Africa	2	Female	15plus	0.10593005679358
2017	197	SWZ	Eswatini	1	Male	15plus	0.081650911931165
2017	197	SWZ	Eswatini	2	Female	15plus	0.0180333579812876
2017	198	ZWE	Zimbabwe	1	Male	15plus	0.296374558157433
2017	198	ZWE	Zimbabwe	2	Female	15plus	0.032964733409449
2017	200	BEN	Benin	1	Male	15plus	0.130311652059112
2017	200	BEN	Benin	2	Female	15plus	0.0182643786067216
2017	201	BFA	Burkina Faso	1	Male	15plus	0.182754332224237
2017	201	BFA	Burkina Faso	2	Female	15plus	0.008578827487773
2017	202	CMR	Cameroon	1	Male	15plus	0.145239382057479
2017	202	CMR	Cameroon	2	Female	15plus	0.00868576844437553
2017	203	CPV	Cabo Verde	1	Male	15plus	0.12832491232178
2017	203	CPV	Cabo Verde	2	Female	15plus	0.0242069339489163
2017	204	TCD	Chad	1	Male	15plus	0.168591615259023
2017	204	TCD	Chad	2	Female	15plus	0.0202845983086253
2017	205	CIV	Côte d'Ivoire	1	Male	15plus	0.20966920120047
2017	205	CIV	Côte d'Ivoire	2	Female	15plus	0.0304938184602796
2017	206	GMB	Gambia	1	Male	15plus	0.213211582918276
2017	206	GMB	Gambia	2	Female	15plus	0.00748214417958197
2017	207	GHA	Ghana	1	Male	15plus	0.0845786732719522
2017	207	GHA	Ghana	2	Female	15plus	0.0111651736775685
2017	208	GIN	Guinea	1	Male	15plus	0.12646646160325
2017	208	GIN	Guinea	2	Female	15plus	0.00840386895088658
2017	209	GNB	Guinea-Bissau	1	Male	15plus	0.106077343385918
2017	209	GNB	Guinea-Bissau	2	Female	15plus	0.00732606500798143
2017	210	LBR	Liberia	1	Male	15plus	0.135764891268088
2017	210	LBR	Liberia	2	Female	15plus	0.0179289655098957
2017	211	MLI	Mali	1	Male	15plus	0.189008563990626
2017	211	MLI	Mali	2	Female	15plus	0.00917117063609782
2017	212	MRT	Mauritania	1	Male	15plus	0.266174518486368
2017	212	MRT	Mauritania	2	Female	15plus	0.0727170033533417
2017	213	NER	Niger	1	Male	15plus	0.148029703076894
2017	213	NER	Niger	2	Female	15plus	0.00594087050014611
2017	214	NGA	Nigeria	1	Male	15plus	0.0696266070352886
2017	214	NGA	Nigeria	2	Female	15plus	0.00772608270418909
2017	215	STP	Sao Tome and Principe	1	Male	15plus	0.0700329175868076
2017	215	STP	Sao Tome and Principe	2	Female	15plus	0.0106641150127477
2017	216	SEN	Senegal	1	Male	15plus	0.187447334387966
2017	216	SEN	Senegal	2	Female	15plus	0.0122247530410566
2017	217	SLE	Sierra Leone	1	Male	15plus	0.285160612694352
2017	217	SLE	Sierra Leone	2	Female	15plus	0.0521503005945366
2017	218	TGO	Togo	1	Male	15plus	0.126574734574054
2017	218	TGO	Togo	2	Female	15plus	0.01110984560427
2017	298	ASM	American Samoa	1	Male	15plus	0.387088361932452
2017	298	ASM	American Samoa	2	Female	15plus	0.206269473665281
2017	305	BMU	Bermuda	1	Male	15plus	0.18174829721682
2017	305	BMU	Bermuda	2	Female	15plus	0.0849522831819408
2017	349	GRL	Greenland	1	Male	15plus	0.489903374631845
2017	349	GRL	Greenland	2	Female	15plus	0.50419422529806
2017	351	GUM	Guam	1	Male	15plus	0.320452470135569
2017	351	GUM	Guam	2	Female	15plus	0.217824060758973
2017	376	MNP	Northern Mariana Islands	1	Male	15plus	0.368562638877072
2017	376	MNP	Northern Mariana Islands	2	Female	15plus	0.156608223095849
2017	385	PRI	Puerto Rico	1	Male	15plus	0.172783320202891
2017	385	PRI	Puerto Rico	2	Female	15plus	0.0841848498985146
2017	422	VIR	United States Virgin Islands	1	Male	15plus	0.0876790368297944
2017	422	VIR	United States Virgin Islands	2	Female	15plus	0.0487057257347012
2017	435	SSD	South Sudan	1	Male	15plus	0.18067247812743
2017	435	SSD	South Sudan	2	Female	15plus	0.0189353635690351
2017	522	SDN	Sudan	1	Male	15plus	0.119035096933799
2017	522	SDN	Sudan	2	Female	15plus	0.0168575199939245
