# Supplementary material for: The effects of tobacco control policies on global smoking prevalence
Source: Nat Med. 2021 Jan 21;27(2):239–43. doi: 10.1038/s41591-020-01210-8 (PMC7884287; doi:10.1038/s41591-020-01210-8)
Supplement: Source Data Extended Data Fig. 2 — Input data for Extended Data 2 replication. [file 41591_2020_1210_MOESM5_ESM.csv]

year_id	location_id	ihme_loc_id	location_name	sex_id	sex_name	age_name	mapvar
2017	6	CHN	China	1	Male	15to29	0.377927394271237
2017	6	CHN	China	2	Female	15to29	0.021227102701318
2017	7	PRK	Democratic People's Republic of Korea	1	Male	15to29	0.315333562298554
2017	7	PRK	Democratic People's Republic of Korea	2	Female	15to29	0.00262198781582535
2017	8	TWN	Taiwan (Province of China)	1	Male	15to29	0.253385875028379
2017	8	TWN	Taiwan (Province of China)	2	Female	15to29	0.0448696663028531
2017	10	KHM	Cambodia	1	Male	15to29	0.208179670073147
2017	10	KHM	Cambodia	2	Female	15to29	0.0208849906590647
2017	11	IDN	Indonesia	1	Male	15to29	0.594938105740547
2017	11	IDN	Indonesia	2	Female	15to29	0.021577571171061
2017	12	LAO	Lao People's Democratic Republic	1	Male	15to29	0.302481745767456
2017	12	LAO	Lao People's Democratic Republic	2	Female	15to29	0.0462057747590882
2017	13	MYS	Malaysia	1	Male	15to29	0.405934001668523
2017	13	MYS	Malaysia	2	Female	15to29	0.0351340089149623
2017	14	MDV	Maldives	1	Male	15to29	0.353072233936194
2017	14	MDV	Maldives	2	Female	15to29	0.0432019326792514
2017	15	MMR	Myanmar	1	Male	15to29	0.331143956802421
2017	15	MMR	Myanmar	2	Female	15to29	0.0186113168506575
2017	16	PHL	Philippines	1	Male	15to29	0.395739109018712
2017	16	PHL	Philippines	2	Female	15to29	0.0696785975157816
2017	17	LKA	Sri Lanka	1	Male	15to29	0.181101414031498
2017	17	LKA	Sri Lanka	2	Female	15to29	0.0098086971534495
2017	18	THA	Thailand	1	Male	15to29	0.388565248580675
2017	18	THA	Thailand	2	Female	15to29	0.0201325086022559
2017	19	TLS	Timor-Leste	1	Male	15to29	0.609012844248425
2017	19	TLS	Timor-Leste	2	Female	15to29	0.0237220475788989
2017	20	VNM	Viet Nam	1	Male	15to29	0.349474182927113
2017	20	VNM	Viet Nam	2	Female	15to29	0.00704042338060657
2017	22	FJI	Fiji	1	Male	15to29	0.404594231346943
2017	22	FJI	Fiji	2	Female	15to29	0.153395892730465
2017	23	KIR	Kiribati	1	Male	15to29	0.52524942835491
2017	23	KIR	Kiribati	2	Female	15to29	0.264948309526107
2017	24	MHL	Marshall Islands	1	Male	15to29	0.390801514910068
2017	24	MHL	Marshall Islands	2	Female	15to29	0.0644955903718921
2017	25	FSM	Micronesia (Federated States of)	1	Male	15to29	0.473422160984675
2017	25	FSM	Micronesia (Federated States of)	2	Female	15to29	0.230820895758463
2017	26	PNG	Papua New Guinea	1	Male	15to29	0.516785298848758
2017	26	PNG	Papua New Guinea	2	Female	15to29	0.23987693760938
2017	27	WSM	Samoa	1	Male	15to29	0.340151087260237
2017	27	WSM	Samoa	2	Female	15to29	0.152349671774065
2017	28	SLB	Solomon Islands	1	Male	15to29	0.450244590093036
2017	28	SLB	Solomon Islands	2	Female	15to29	0.159244231375084
2017	29	TON	Tonga	1	Male	15to29	0.4050957641977
2017	29	TON	Tonga	2	Female	15to29	0.154972904648454
2017	30	VUT	Vanuatu	1	Male	15to29	0.441714293226227
2017	30	VUT	Vanuatu	2	Female	15to29	0.0715240778448739
2017	33	ARM	Armenia	1	Male	15to29	0.45491952635577
2017	33	ARM	Armenia	2	Female	15to29	0.0150269418825624
2017	34	AZE	Azerbaijan	1	Male	15to29	0.417552839484615
2017	34	AZE	Azerbaijan	2	Female	15to29	0.0200506615685117
2017	35	GEO	Georgia	1	Male	15to29	0.438072186941007
2017	35	GEO	Georgia	2	Female	15to29	0.0697512262963485
2017	36	KAZ	Kazakhstan	1	Male	15to29	0.380203502815953
2017	36	KAZ	Kazakhstan	2	Female	15to29	0.0839368553672876
2017	37	KGZ	Kyrgyzstan	1	Male	15to29	0.284163487069225
2017	37	KGZ	Kyrgyzstan	2	Female	15to29	0.0362861164817721
2017	38	MNG	Mongolia	1	Male	15to29	0.425387189031243
2017	38	MNG	Mongolia	2	Female	15to29	0.0618437988609998
2017	39	TJK	Tajikistan	1	Male	15to29	0.139175981295782
2017	39	TJK	Tajikistan	2	Female	15to29	0.00822352098184901
2017	40	TKM	Turkmenistan	1	Male	15to29	0.325767446778916
2017	40	TKM	Turkmenistan	2	Female	15to29	0.0297550280804366
2017	41	UZB	Uzbekistan	1	Male	15to29	0.136795721788782
2017	41	UZB	Uzbekistan	2	Female	15to29	0.0146209853072967
2017	43	ALB	Albania	1	Male	15to29	0.462466567843911
2017	43	ALB	Albania	2	Female	15to29	0.183669702928878
2017	44	BIH	Bosnia and Herzegovina	1	Male	15to29	0.329768801363389
2017	44	BIH	Bosnia and Herzegovina	2	Female	15to29	0.249505710762457
2017	45	BGR	Bulgaria	1	Male	15to29	0.423810281660573
2017	45	BGR	Bulgaria	2	Female	15to29	0.390569714195348
2017	46	HRV	Croatia	1	Male	15to29	0.405254624573414
2017	46	HRV	Croatia	2	Female	15to29	0.362850956227934
2017	47	CZE	Czechia	1	Male	15to29	0.419964682612013
2017	47	CZE	Czechia	2	Female	15to29	0.287126151976741
2017	48	HUN	Hungary	1	Male	15to29	0.37122466980295
2017	48	HUN	Hungary	2	Female	15to29	0.327903485767235
2017	49	MKD	North Macedonia	1	Male	15to29	0.383265382451681
2017	49	MKD	North Macedonia	2	Female	15to29	0.277128979562932
2017	50	MNE	Montenegro	1	Male	15to29	0.282937783841248
2017	50	MNE	Montenegro	2	Female	15to29	0.23606720937342
2017	51	POL	Poland	1	Male	15to29	0.326874071700244
2017	51	POL	Poland	2	Female	15to29	0.308880955370727
2017	52	ROU	Romania	1	Male	15to29	0.381062339075849
2017	52	ROU	Romania	2	Female	15to29	0.254443954880556
2017	53	SRB	Serbia	1	Male	15to29	0.296114933346845
2017	53	SRB	Serbia	2	Female	15to29	0.289529158077399
2017	54	SVK	Slovakia	1	Male	15to29	0.34823008423969
2017	54	SVK	Slovakia	2	Female	15to29	0.262571518559745
2017	55	SVN	Slovenia	1	Male	15to29	0.355583098184256
2017	55	SVN	Slovenia	2	Female	15to29	0.313535227604107
2017	57	BLR	Belarus	1	Male	15to29	0.448521778710491
2017	57	BLR	Belarus	2	Female	15to29	0.287772603694929
2017	58	EST	Estonia	1	Male	15to29	0.322918896375604
2017	58	EST	Estonia	2	Female	15to29	0.19152885531292
2017	59	LVA	Latvia	1	Male	15to29	0.445461875611222
2017	59	LVA	Latvia	2	Female	15to29	0.258616909798133
2017	60	LTU	Lithuania	1	Male	15to29	0.391668250953822
2017	60	LTU	Lithuania	2	Female	15to29	0.275512869999887
2017	61	MDA	Republic of Moldova	1	Male	15to29	0.390767911315135
2017	61	MDA	Republic of Moldova	2	Female	15to29	0.0889134819048001
2017	62	RUS	Russian Federation	1	Male	15to29	0.381584781443887
2017	62	RUS	Russian Federation	2	Female	15to29	0.167936566612741
2017	63	UKR	Ukraine	1	Male	15to29	0.438751578815529
2017	63	UKR	Ukraine	2	Female	15to29	0.218105935009016
2017	66	BRN	Brunei Darussalam	1	Male	15to29	0.320493060358661
2017	66	BRN	Brunei Darussalam	2	Female	15to29	0.0551266324257008
2017	67	JPN	Japan	1	Male	15to29	0.312980284037607
2017	67	JPN	Japan	2	Female	15to29	0.118139572894651
2017	68	KOR	Republic of Korea	1	Male	15to29	0.38551093628765
2017	68	KOR	Republic of Korea	2	Female	15to29	0.0685328120637321
2017	69	SGP	Singapore	1	Male	15to29	0.204771552700932
2017	69	SGP	Singapore	2	Female	15to29	0.123879537900062
2017	71	AUS	Australia	1	Male	15to29	0.181508793529457
2017	71	AUS	Australia	2	Female	15to29	0.136300356045494
2017	72	NZL	New Zealand	1	Male	15to29	0.24727330340721
2017	72	NZL	New Zealand	2	Female	15to29	0.19376716966288
2017	74	AND	Andorra	1	Male	15to29	0.326104009983724
2017	74	AND	Andorra	2	Female	15to29	0.307415947290978
2017	75	AUT	Austria	1	Male	15to29	0.420518277626124
2017	75	AUT	Austria	2	Female	15to29	0.303997177399758
2017	76	BEL	Belgium	1	Male	15to29	0.240757252002823
2017	76	BEL	Belgium	2	Female	15to29	0.2148729840075
2017	77	CYP	Cyprus	1	Male	15to29	0.430357305223647
2017	77	CYP	Cyprus	2	Female	15to29	0.250599568469674
2017	78	DNK	Denmark	1	Male	15to29	0.22871301384952
2017	78	DNK	Denmark	2	Female	15to29	0.219495091669833
2017	79	FIN	Finland	1	Male	15to29	0.245561333103563
2017	79	FIN	Finland	2	Female	15to29	0.222746097481922
2017	80	FRA	France	1	Male	15to29	0.385011762587358
2017	80	FRA	France	2	Female	15to29	0.336745235104038
2017	81	DEU	Germany	1	Male	15to29	0.34759642274131
2017	81	DEU	Germany	2	Female	15to29	0.272109808550702
2017	82	GRC	Greece	1	Male	15to29	0.405672517246789
2017	82	GRC	Greece	2	Female	15to29	0.252530619482313
2017	83	ISL	Iceland	1	Male	15to29	0.159595027682186
2017	83	ISL	Iceland	2	Female	15to29	0.152757593432433
2017	84	IRL	Ireland	1	Male	15to29	0.256796131273121
2017	84	IRL	Ireland	2	Female	15to29	0.290510309606789
2017	85	ISR	Israel	1	Male	15to29	0.317947357892955
2017	85	ISR	Israel	2	Female	15to29	0.1813068477051
2017	86	ITA	Italy	1	Male	15to29	0.350054797316608
2017	86	ITA	Italy	2	Female	15to29	0.21872635567337
2017	87	LUX	Luxembourg	1	Male	15to29	0.315474095231482
2017	87	LUX	Luxembourg	2	Female	15to29	0.287551000758263
2017	88	MLT	Malta	1	Male	15to29	0.301734248611258
2017	88	MLT	Malta	2	Female	15to29	0.276523450566122
2017	89	NLD	Netherlands	1	Male	15to29	0.257820435527405
2017	89	NLD	Netherlands	2	Female	15to29	0.223368972071609
2017	90	NOR	Norway	1	Male	15to29	0.171117440601905
2017	90	NOR	Norway	2	Female	15to29	0.160233050972323
2017	91	PRT	Portugal	1	Male	15to29	0.352411107389603
2017	91	PRT	Portugal	2	Female	15to29	0.264691248624701
2017	92	ESP	Spain	1	Male	15to29	0.338506128692582
2017	92	ESP	Spain	2	Female	15to29	0.324743384619835
2017	93	SWE	Sweden	1	Male	15to29	0.120002134764255
2017	93	SWE	Sweden	2	Female	15to29	0.154122544221906
2017	94	CHE	Switzerland	1	Male	15to29	0.343253633914976
2017	94	CHE	Switzerland	2	Female	15to29	0.272907294957065
2017	95	GBR	United Kingdom	1	Male	15to29	0.289616000995726
2017	95	GBR	United Kingdom	2	Female	15to29	0.282294629195156
2017	97	ARG	Argentina	1	Male	15to29	0.30466432898234
2017	97	ARG	Argentina	2	Female	15to29	0.211291778716514
2017	98	CHL	Chile	1	Male	15to29	0.482818638573579
2017	98	CHL	Chile	2	Female	15to29	0.369520193205022
2017	99	URY	Uruguay	1	Male	15to29	0.286845037784098
2017	99	URY	Uruguay	2	Female	15to29	0.24827790119398
2017	101	CAN	Canada	1	Male	15to29	0.199824679233841
2017	101	CAN	Canada	2	Female	15to29	0.17847846016533
2017	102	USA	United States of America	1	Male	15to29	0.265448763640566
2017	102	USA	United States of America	2	Female	15to29	0.173617684748126
2017	105	ATG	Antigua and Barbuda	1	Male	15to29	0.11429305227509
2017	105	ATG	Antigua and Barbuda	2	Female	15to29	0.0581244495077521
2017	106	BHS	Bahamas	1	Male	15to29	0.145253631699679
2017	106	BHS	Bahamas	2	Female	15to29	0.0597081172148372
2017	107	BRB	Barbados	1	Male	15to29	0.153953398768027
2017	107	BRB	Barbados	2	Female	15to29	0.070693836428652
2017	108	BLZ	Belize	1	Male	15to29	0.178040840011677
2017	108	BLZ	Belize	2	Female	15to29	0.0389106797073216
2017	109	CUB	Cuba	1	Male	15to29	0.274879009849737
2017	109	CUB	Cuba	2	Female	15to29	0.210691841571739
2017	110	DMA	Dominica	1	Male	15to29	0.158572082405664
2017	110	DMA	Dominica	2	Female	15to29	0.0741828608655278
2017	111	DOM	Dominican Republic	1	Male	15to29	0.0597008402732074
2017	111	DOM	Dominican Republic	2	Female	15to29	0.0352857916850897
2017	112	GRD	Grenada	1	Male	15to29	0.171747101919191
2017	112	GRD	Grenada	2	Female	15to29	0.0669815322122558
2017	113	GUY	Guyana	1	Male	15to29	0.210489119094955
2017	113	GUY	Guyana	2	Female	15to29	0.0658133852320681
2017	114	HTI	Haiti	1	Male	15to29	0.0706265329479216
2017	114	HTI	Haiti	2	Female	15to29	0.0296796222829493
2017	115	JAM	Jamaica	1	Male	15to29	0.213622372892775
2017	115	JAM	Jamaica	2	Female	15to29	0.0963141081139574
2017	116	LCA	Saint Lucia	1	Male	15to29	0.19838687118378
2017	116	LCA	Saint Lucia	2	Female	15to29	0.109809044851225
2017	117	VCT	Saint Vincent and the Grenadines	1	Male	15to29	0.193208811139885
2017	117	VCT	Saint Vincent and the Grenadines	2	Female	15to29	0.0728015928152449
2017	118	SUR	Suriname	1	Male	15to29	0.310785165097001
2017	118	SUR	Suriname	2	Female	15to29	0.0961072144110145
2017	119	TTO	Trinidad and Tobago	1	Male	15to29	0.293171441757117
2017	119	TTO	Trinidad and Tobago	2	Female	15to29	0.10521177613941
2017	121	BOL	Bolivia (Plurinational State of)	1	Male	15to29	0.0922726082805739
2017	121	BOL	Bolivia (Plurinational State of)	2	Female	15to29	0.0828721383086539
2017	122	ECU	Ecuador	1	Male	15to29	0.19617019952014
2017	122	ECU	Ecuador	2	Female	15to29	0.0700273282855842
2017	123	PER	Peru	1	Male	15to29	0.0926915057621047
2017	123	PER	Peru	2	Female	15to29	0.0622465370199447
2017	125	COL	Colombia	1	Male	15to29	0.200462994080218
2017	125	COL	Colombia	2	Female	15to29	0.0919617401959002
2017	126	CRI	Costa Rica	1	Male	15to29	0.19055050791634
2017	126	CRI	Costa Rica	2	Female	15to29	0.0997244048148756
2017	127	SLV	El Salvador	1	Male	15to29	0.157624722264533
2017	127	SLV	El Salvador	2	Female	15to29	0.0349557243771857
2017	128	GTM	Guatemala	1	Male	15to29	0.207703986293853
2017	128	GTM	Guatemala	2	Female	15to29	0.0294973061523855
2017	129	HND	Honduras	1	Male	15to29	0.23657147962673
2017	129	HND	Honduras	2	Female	15to29	0.0523600026961486
2017	130	MEX	Mexico	1	Male	15to29	0.284364973091312
2017	130	MEX	Mexico	2	Female	15to29	0.107949869679225
2017	131	NIC	Nicaragua	1	Male	15to29	0.224074697973391
2017	131	NIC	Nicaragua	2	Female	15to29	0.0502737068388191
2017	132	PAN	Panama	1	Male	15to29	0.108034608529419
2017	132	PAN	Panama	2	Female	15to29	0.0459586612206768
2017	133	VEN	Venezuela (Bolivarian Republic of)	1	Male	15to29	0.217347489746753
2017	133	VEN	Venezuela (Bolivarian Republic of)	2	Female	15to29	0.115935720585708
2017	135	BRA	Brazil	1	Male	15to29	0.118517051846345
2017	135	BRA	Brazil	2	Female	15to29	0.0703934016445221
2017	136	PRY	Paraguay	1	Male	15to29	0.165914780567803
2017	136	PRY	Paraguay	2	Female	15to29	0.0626582418167897
2017	139	DZA	Algeria	1	Male	15to29	0.30538472159602
2017	139	DZA	Algeria	2	Female	15to29	0.0304132335248991
2017	140	BHR	Bahrain	1	Male	15to29	0.185159603255074
2017	140	BHR	Bahrain	2	Female	15to29	0.0286711694433781
2017	141	EGY	Egypt	1	Male	15to29	0.346346658326783
2017	141	EGY	Egypt	2	Female	15to29	0.011464917258937
2017	142	IRN	Iran (Islamic Republic of)	1	Male	15to29	0.15146115568993
2017	142	IRN	Iran (Islamic Republic of)	2	Female	15to29	0.0493211058883099
2017	143	IRQ	Iraq	1	Male	15to29	0.313721392323418
2017	143	IRQ	Iraq	2	Female	15to29	0.0264156433868029
2017	144	JOR	Jordan	1	Male	15to29	0.385355381482296
2017	144	JOR	Jordan	2	Female	15to29	0.13596556336732
2017	145	KWT	Kuwait	1	Male	15to29	0.380000153709534
2017	145	KWT	Kuwait	2	Female	15to29	0.0546438850729628
2017	146	LBN	Lebanon	1	Male	15to29	0.367754266611226
2017	146	LBN	Lebanon	2	Female	15to29	0.153920420299679
2017	147	LBY	Libya	1	Male	15to29	0.245684072353474
2017	147	LBY	Libya	2	Female	15to29	0.0146215558221932
2017	148	MAR	Morocco	1	Male	15to29	0.181969420029181
2017	148	MAR	Morocco	2	Female	15to29	0.0187626024855658
2017	149	PSE	Palestine	1	Male	15to29	0.360384944728671
2017	149	PSE	Palestine	2	Female	15to29	0.0829916588138801
2017	150	OMN	Oman	1	Male	15to29	0.114916777126636
2017	150	OMN	Oman	2	Female	15to29	0.0179261111748525
2017	151	QAT	Qatar	1	Male	15to29	0.196628363939148
2017	151	QAT	Qatar	2	Female	15to29	0.0370309137841907
2017	152	SAU	Saudi Arabia	1	Male	15to29	0.193490023859006
2017	152	SAU	Saudi Arabia	2	Female	15to29	0.0171016594592668
2017	153	SYR	Syrian Arab Republic	1	Male	15to29	0.287737921304912
2017	153	SYR	Syrian Arab Republic	2	Female	15to29	0.0425679060498991
2017	154	TUN	Tunisia	1	Male	15to29	0.408561037079025
2017	154	TUN	Tunisia	2	Female	15to29	0.0250233395184698
2017	155	TUR	Turkey	1	Male	15to29	0.452094846119784
2017	155	TUR	Turkey	2	Female	15to29	0.128441167776236
2017	156	ARE	United Arab Emirates	1	Male	15to29	0.260318230892553
2017	156	ARE	United Arab Emirates	2	Female	15to29	0.0347786341706335
2017	157	YEM	Yemen	1	Male	15to29	0.216921840793898
2017	157	YEM	Yemen	2	Female	15to29	0.0545353436564709
2017	160	AFG	Afghanistan	1	Male	15to29	0.220178182948161
2017	160	AFG	Afghanistan	2	Female	15to29	0.015342532063649
2017	161	BGD	Bangladesh	1	Male	15to29	0.377031670749895
2017	161	BGD	Bangladesh	2	Female	15to29	0.00561334586763022
2017	162	BTN	Bhutan	1	Male	15to29	0.124185685831785
2017	162	BTN	Bhutan	2	Female	15to29	0.0385647039511024
2017	163	IND	India	1	Male	15to29	0.162120736277939
2017	163	IND	India	2	Female	15to29	0.0136729331660098
2017	164	NPL	Nepal	1	Male	15to29	0.208590291347723
2017	164	NPL	Nepal	2	Female	15to29	0.0392597801304617
2017	165	PAK	Pakistan	1	Male	15to29	0.160091860589097
2017	165	PAK	Pakistan	2	Female	15to29	0.0219125869877279
2017	168	AGO	Angola	1	Male	15to29	0.106551607899758
2017	168	AGO	Angola	2	Female	15to29	0.0116775555671569
2017	169	CAF	Central African Republic	1	Male	15to29	0.138703855464936
2017	169	CAF	Central African Republic	2	Female	15to29	0.0100951037899453
2017	170	COG	Congo	1	Male	15to29	0.152039881916593
2017	170	COG	Congo	2	Female	15to29	0.0226376209484512
2017	171	COD	Democratic Republic of the Congo	1	Male	15to29	0.141276202692841
2017	171	COD	Democratic Republic of the Congo	2	Female	15to29	0.00479839047150839
2017	172	GNQ	Equatorial Guinea	1	Male	15to29	0.148902207500183
2017	172	GNQ	Equatorial Guinea	2	Female	15to29	0.0295321202149687
2017	173	GAB	Gabon	1	Male	15to29	0.181164721692832
2017	173	GAB	Gabon	2	Female	15to29	0.0288933267458509
2017	175	BDI	Burundi	1	Male	15to29	0.114852287043213
2017	175	BDI	Burundi	2	Female	15to29	0.0216062853574837
2017	176	COM	Comoros	1	Male	15to29	0.174091449156525
2017	176	COM	Comoros	2	Female	15to29	0.0309725957103616
2017	177	DJI	Djibouti	1	Male	15to29	0.186590960813468
2017	177	DJI	Djibouti	2	Female	15to29	0.0353410626399265
2017	178	ERI	Eritrea	1	Male	15to29	0.0632917681993151
2017	178	ERI	Eritrea	2	Female	15to29	0.00304798162348806
2017	179	ETH	Ethiopia	1	Male	15to29	0.0417854136448803
2017	179	ETH	Ethiopia	2	Female	15to29	0.00552386277815742
2017	180	KEN	Kenya	1	Male	15to29	0.129410445814272
2017	180	KEN	Kenya	2	Female	15to29	0.0229652241703327
2017	181	MDG	Madagascar	1	Male	15to29	0.252233117502721
2017	181	MDG	Madagascar	2	Female	15to29	0.0178783084288114
2017	182	MWI	Malawi	1	Male	15to29	0.103422387216437
2017	182	MWI	Malawi	2	Female	15to29	0.0170530338220636
2017	183	MUS	Mauritius	1	Male	15to29	0.428142222155997
2017	183	MUS	Mauritius	2	Female	15to29	0.0775491792214243
2017	184	MOZ	Mozambique	1	Male	15to29	0.125475239361985
2017	184	MOZ	Mozambique	2	Female	15to29	0.0392362177406656
2017	185	RWA	Rwanda	1	Male	15to29	0.0822682617754243
2017	185	RWA	Rwanda	2	Female	15to29	0.0126753549590585
2017	186	SYC	Seychelles	1	Male	15to29	0.344637139438909
2017	186	SYC	Seychelles	2	Female	15to29	0.0751145075511443
2017	187	SOM	Somalia	1	Male	15to29	0.0931534601729648
2017	187	SOM	Somalia	2	Female	15to29	0.00845673912498297
2017	189	TZA	United Republic of Tanzania	1	Male	15to29	0.146202762503841
2017	189	TZA	United Republic of Tanzania	2	Female	15to29	0.0220073319400186
2017	190	UGA	Uganda	1	Male	15to29	0.121013926454015
2017	190	UGA	Uganda	2	Female	15to29	0.0195352742517894
2017	191	ZMB	Zambia	1	Male	15to29	0.203235954434068
2017	191	ZMB	Zambia	2	Female	15to29	0.0800500954712332
2017	193	BWA	Botswana	1	Male	15to29	0.241495840295815
2017	193	BWA	Botswana	2	Female	15to29	0.070686467963768
2017	194	LSO	Lesotho	1	Male	15to29	0.325299190313556
2017	194	LSO	Lesotho	2	Female	15to29	0.0104792450209838
2017	195	NAM	Namibia	1	Male	15to29	0.189242650477571
2017	195	NAM	Namibia	2	Female	15to29	0.047224951210924
2017	196	ZAF	South Africa	1	Male	15to29	0.276977525301037
2017	196	ZAF	South Africa	2	Female	15to29	0.116034439731126
2017	197	SWZ	Eswatini	1	Male	15to29	0.0586902078041805
2017	197	SWZ	Eswatini	2	Female	15to29	0.00940402320418763
2017	198	ZWE	Zimbabwe	1	Male	15to29	0.204905480126635
2017	198	ZWE	Zimbabwe	2	Female	15to29	0.0201395139813342
2017	200	BEN	Benin	1	Male	15to29	0.0990226675752804
2017	200	BEN	Benin	2	Female	15to29	0.0107121667469668
2017	201	BFA	Burkina Faso	1	Male	15to29	0.193305100457311
2017	201	BFA	Burkina Faso	2	Female	15to29	0.0101477709397736
2017	202	CMR	Cameroon	1	Male	15to29	0.0918628623391789
2017	202	CMR	Cameroon	2	Female	15to29	0.00539947258552112
2017	203	CPV	Cabo Verde	1	Male	15to29	0.0950093582432863
2017	203	CPV	Cabo Verde	2	Female	15to29	0.0152883262047963
2017	204	TCD	Chad	1	Male	15to29	0.1434001325404
2017	204	TCD	Chad	2	Female	15to29	0.0215136297988862
2017	205	CIV	Côte d'Ivoire	1	Male	15to29	0.222732624237229
2017	205	CIV	Côte d'Ivoire	2	Female	15to29	0.0298801516586208
2017	206	GMB	Gambia	1	Male	15to29	0.160018462801491
2017	206	GMB	Gambia	2	Female	15to29	0.00369625805240246
2017	207	GHA	Ghana	1	Male	15to29	0.0351661157351611
2017	207	GHA	Ghana	2	Female	15to29	0.00883158150883626
2017	208	GIN	Guinea	1	Male	15to29	0.11266547109895
2017	208	GIN	Guinea	2	Female	15to29	0.00823350940731919
2017	209	GNB	Guinea-Bissau	1	Male	15to29	0.0829212623818921
2017	209	GNB	Guinea-Bissau	2	Female	15to29	0.00646834435989516
2017	210	LBR	Liberia	1	Male	15to29	0.0695257011591606
2017	210	LBR	Liberia	2	Female	15to29	0.012585803246202
2017	211	MLI	Mali	1	Male	15to29	0.17570988320071
2017	211	MLI	Mali	2	Female	15to29	0.00479226340115481
2017	212	MRT	Mauritania	1	Male	15to29	0.29714320619996
2017	212	MRT	Mauritania	2	Female	15to29	0.0908823963381229
2017	213	NER	Niger	1	Male	15to29	0.170145998482519
2017	213	NER	Niger	2	Female	15to29	0.0103351337866315
2017	214	NGA	Nigeria	1	Male	15to29	0.0643105351160788
2017	214	NGA	Nigeria	2	Female	15to29	0.00559983121882192
2017	215	STP	Sao Tome and Principe	1	Male	15to29	0.0354783108911182
2017	215	STP	Sao Tome and Principe	2	Female	15to29	0.00280722328380114
2017	216	SEN	Senegal	1	Male	15to29	0.204308648879271
2017	216	SEN	Senegal	2	Female	15to29	0.0190256369219988
2017	217	SLE	Sierra Leone	1	Male	15to29	0.191866959363619
2017	217	SLE	Sierra Leone	2	Female	15to29	0.0469069994428881
2017	218	TGO	Togo	1	Male	15to29	0.0724338699140916
2017	218	TGO	Togo	2	Female	15to29	0.00918076249961224
2017	298	ASM	American Samoa	1	Male	15to29	0.375521843241489
2017	298	ASM	American Samoa	2	Female	15to29	0.2080437449551
2017	305	BMU	Bermuda	1	Male	15to29	0.157893894033714
2017	305	BMU	Bermuda	2	Female	15to29	0.0686946326146554
2017	349	GRL	Greenland	1	Male	15to29	0.526612969778777
2017	349	GRL	Greenland	2	Female	15to29	0.543163207804638
2017	351	GUM	Guam	1	Male	15to29	0.314693666586792
2017	351	GUM	Guam	2	Female	15to29	0.204367283314985
2017	376	MNP	Northern Mariana Islands	1	Male	15to29	0.410264022411529
2017	376	MNP	Northern Mariana Islands	2	Female	15to29	0.217464726008271
2017	385	PRI	Puerto Rico	1	Male	15to29	0.174677902678839
2017	385	PRI	Puerto Rico	2	Female	15to29	0.0645184508079601
2017	422	VIR	United States Virgin Islands	1	Male	15to29	0.0555756994068365
2017	422	VIR	United States Virgin Islands	2	Female	15to29	0.02039807238523
2017	435	SSD	South Sudan	1	Male	15to29	0.125451831673547
2017	435	SSD	South Sudan	2	Female	15to29	0.0107907047700474
2017	522	SDN	Sudan	1	Male	15to29	0.10065905273424
2017	522	SDN	Sudan	2	Female	15to29	0.0156019635052086
