# Supplementary material for: The effects of tobacco control policies on global smoking prevalence
Source: Nat Med. 2021 Jan 21;27(2):239–43. doi: 10.1038/s41591-020-01210-8 (PMC7884287; doi:10.1038/s41591-020-01210-8)
Supplement: Source Data Extended Data Fig. 3 — Input data for Extended Data 3 replication. [file 41591_2020_1210_MOESM6_ESM.csv]

year_id	location_id	ihme_loc_id	location_name	sex_id	sex_name	age_name	mapvar
2017	6	CHN	China	1	Male	30to49	0.581751092147007
2017	6	CHN	China	2	Female	30to49	0.023112510074953
2017	7	PRK	Democratic People's Republic of Korea	1	Male	30to49	0.542271681296824
2017	7	PRK	Democratic People's Republic of Korea	2	Female	30to49	0.00172732366583372
2017	8	TWN	Taiwan (Province of China)	1	Male	30to49	0.452206599493736
2017	8	TWN	Taiwan (Province of China)	2	Female	30to49	0.0955900022662048
2017	10	KHM	Cambodia	1	Male	30to49	0.503154482509582
2017	10	KHM	Cambodia	2	Female	30to49	0.0554106793287376
2017	11	IDN	Indonesia	1	Male	30to49	0.701174272682951
2017	11	IDN	Indonesia	2	Female	30to49	0.0472790132214242
2017	12	LAO	Lao People's Democratic Republic	1	Male	30to49	0.519175548419366
2017	12	LAO	Lao People's Democratic Republic	2	Female	30to49	0.0887372914622777
2017	13	MYS	Malaysia	1	Male	30to49	0.487625758337753
2017	13	MYS	Malaysia	2	Female	30to49	0.0208131084706604
2017	14	MDV	Maldives	1	Male	30to49	0.440569759574282
2017	14	MDV	Maldives	2	Female	30to49	0.074501065056463
2017	15	MMR	Myanmar	1	Male	30to49	0.411364126058681
2017	15	MMR	Myanmar	2	Female	30to49	0.0464713378173161
2017	16	PHL	Philippines	1	Male	30to49	0.48679100557414
2017	16	PHL	Philippines	2	Female	30to49	0.0864733658051739
2017	17	LKA	Sri Lanka	1	Male	30to49	0.357970691529087
2017	17	LKA	Sri Lanka	2	Female	30to49	0.0163964583166129
2017	18	THA	Thailand	1	Male	30to49	0.470026342236747
2017	18	THA	Thailand	2	Female	30to49	0.0354803086140403
2017	19	TLS	Timor-Leste	1	Male	30to49	0.727743333965645
2017	19	TLS	Timor-Leste	2	Female	30to49	0.0659623263580704
2017	20	VNM	Viet Nam	1	Male	30to49	0.575124342907444
2017	20	VNM	Viet Nam	2	Female	30to49	0.0155614782142144
2017	22	FJI	Fiji	1	Male	30to49	0.49972143102531
2017	22	FJI	Fiji	2	Female	30to49	0.15666157875921
2017	23	KIR	Kiribati	1	Male	30to49	0.663054096210652
2017	23	KIR	Kiribati	2	Female	30to49	0.390548342599779
2017	24	MHL	Marshall Islands	1	Male	30to49	0.387436028494263
2017	24	MHL	Marshall Islands	2	Female	30to49	0.0923732760205546
2017	25	FSM	Micronesia (Federated States of)	1	Male	30to49	0.449680665352683
2017	25	FSM	Micronesia (Federated States of)	2	Female	30to49	0.169262411830978
2017	26	PNG	Papua New Guinea	1	Male	30to49	0.511617698563723
2017	26	PNG	Papua New Guinea	2	Female	30to49	0.213735561319076
2017	27	WSM	Samoa	1	Male	30to49	0.503307183316752
2017	27	WSM	Samoa	2	Female	30to49	0.19970898691071
2017	28	SLB	Solomon Islands	1	Male	30to49	0.430924909821755
2017	28	SLB	Solomon Islands	2	Female	30to49	0.146700190804615
2017	29	TON	Tonga	1	Male	30to49	0.44897355063014
2017	29	TON	Tonga	2	Female	30to49	0.130649275825617
2017	30	VUT	Vanuatu	1	Male	30to49	0.424691755081822
2017	30	VUT	Vanuatu	2	Female	30to49	0.0333690660708553
2017	33	ARM	Armenia	1	Male	30to49	0.62500399866861
2017	33	ARM	Armenia	2	Female	30to49	0.0306807147227451
2017	34	AZE	Azerbaijan	1	Male	30to49	0.612636059312378
2017	34	AZE	Azerbaijan	2	Female	30to49	0.0195199111001026
2017	35	GEO	Georgia	1	Male	30to49	0.60720893243383
2017	35	GEO	Georgia	2	Female	30to49	0.0908603140913552
2017	36	KAZ	Kazakhstan	1	Male	30to49	0.59615606039297
2017	36	KAZ	Kazakhstan	2	Female	30to49	0.0950016827320926
2017	37	KGZ	Kyrgyzstan	1	Male	30to49	0.564656713131575
2017	37	KGZ	Kyrgyzstan	2	Female	30to49	0.0528957717097704
2017	38	MNG	Mongolia	1	Male	30to49	0.604490693725841
2017	38	MNG	Mongolia	2	Female	30to49	0.0932172245471261
2017	39	TJK	Tajikistan	1	Male	30to49	0.271751341451201
2017	39	TJK	Tajikistan	2	Female	30to49	0.0129958339779851
2017	40	TKM	Turkmenistan	1	Male	30to49	0.538594511022637
2017	40	TKM	Turkmenistan	2	Female	30to49	0.0800958800210556
2017	41	UZB	Uzbekistan	1	Male	30to49	0.355313291769327
2017	41	UZB	Uzbekistan	2	Female	30to49	0.0175216541981805
2017	43	ALB	Albania	1	Male	30to49	0.535371608980308
2017	43	ALB	Albania	2	Female	30to49	0.181938356065979
2017	44	BIH	Bosnia and Herzegovina	1	Male	30to49	0.568351070575239
2017	44	BIH	Bosnia and Herzegovina	2	Female	30to49	0.423715128101788
2017	45	BGR	Bulgaria	1	Male	30to49	0.55502836355801
2017	45	BGR	Bulgaria	2	Female	30to49	0.406223231849935
2017	46	HRV	Croatia	1	Male	30to49	0.484072254034324
2017	46	HRV	Croatia	2	Female	30to49	0.400882624830371
2017	47	CZE	Czechia	1	Male	30to49	0.407065433446585
2017	47	CZE	Czechia	2	Female	30to49	0.264427710473274
2017	48	HUN	Hungary	1	Male	30to49	0.423905186937973
2017	48	HUN	Hungary	2	Female	30to49	0.295746844062769
2017	49	MKD	North Macedonia	1	Male	30to49	0.564247538449665
2017	49	MKD	North Macedonia	2	Female	30to49	0.422733645135805
2017	50	MNE	Montenegro	1	Male	30to49	0.558602281981975
2017	50	MNE	Montenegro	2	Female	30to49	0.527962547224449
2017	51	POL	Poland	1	Male	30to49	0.371864805316438
2017	51	POL	Poland	2	Female	30to49	0.27719614426356
2017	52	ROU	Romania	1	Male	30to49	0.449429054387253
2017	52	ROU	Romania	2	Female	30to49	0.281347911723526
2017	53	SRB	Serbia	1	Male	30to49	0.504042575951433
2017	53	SRB	Serbia	2	Female	30to49	0.415970254531714
2017	54	SVK	Slovakia	1	Male	30to49	0.357845704414881
2017	54	SVK	Slovakia	2	Female	30to49	0.222736481936489
2017	55	SVN	Slovenia	1	Male	30to49	0.373507879054939
2017	55	SVN	Slovenia	2	Female	30to49	0.280447955021688
2017	57	BLR	Belarus	1	Male	30to49	0.584741137944156
2017	57	BLR	Belarus	2	Female	30to49	0.307901998299704
2017	58	EST	Estonia	1	Male	30to49	0.379152902029129
2017	58	EST	Estonia	2	Female	30to49	0.205533554187512
2017	59	LVA	Latvia	1	Male	30to49	0.563964272674371
2017	59	LVA	Latvia	2	Female	30to49	0.257407190232132
2017	60	LTU	Lithuania	1	Male	30to49	0.471695329973037
2017	60	LTU	Lithuania	2	Female	30to49	0.220814755290734
2017	61	MDA	Republic of Moldova	1	Male	30to49	0.474917550763752
2017	61	MDA	Republic of Moldova	2	Female	30to49	0.0771938144411308
2017	62	RUS	Russian Federation	1	Male	30to49	0.588948828009121
2017	62	RUS	Russian Federation	2	Female	30to49	0.216061993143304
2017	63	UKR	Ukraine	1	Male	30to49	0.53639399459836
2017	63	UKR	Ukraine	2	Female	30to49	0.203710546772835
2017	66	BRN	Brunei Darussalam	1	Male	30to49	0.35730093920167
2017	66	BRN	Brunei Darussalam	2	Female	30to49	0.0500294783277571
2017	67	JPN	Japan	1	Male	30to49	0.45175176708009
2017	67	JPN	Japan	2	Female	30to49	0.146966570939136
2017	68	KOR	Republic of Korea	1	Male	30to49	0.554302004814583
2017	68	KOR	Republic of Korea	2	Female	30to49	0.0446029326317491
2017	69	SGP	Singapore	1	Male	30to49	0.251810723497914
2017	69	SGP	Singapore	2	Female	30to49	0.0969006851297071
2017	71	AUS	Australia	1	Male	30to49	0.219536517703636
2017	71	AUS	Australia	2	Female	30to49	0.164650045555234
2017	72	NZL	New Zealand	1	Male	30to49	0.213675461366587
2017	72	NZL	New Zealand	2	Female	30to49	0.16593173024252
2017	74	AND	Andorra	1	Male	30to49	0.372319188812612
2017	74	AND	Andorra	2	Female	30to49	0.285114493709011
2017	75	AUT	Austria	1	Male	30to49	0.405668706536658
2017	75	AUT	Austria	2	Female	30to49	0.30432152190517
2017	76	BEL	Belgium	1	Male	30to49	0.305425610066902
2017	76	BEL	Belgium	2	Female	30to49	0.257110191616434
2017	77	CYP	Cyprus	1	Male	30to49	0.519097703699128
2017	77	CYP	Cyprus	2	Female	30to49	0.25556142639387
2017	78	DNK	Denmark	1	Male	30to49	0.227787889071896
2017	78	DNK	Denmark	2	Female	30to49	0.232567739845819
2017	79	FIN	Finland	1	Male	30to49	0.290582577656907
2017	79	FIN	Finland	2	Female	30to49	0.181889834642442
2017	80	FRA	France	1	Male	30to49	0.453667685742888
2017	80	FRA	France	2	Female	30to49	0.426942334166828
2017	81	DEU	Germany	1	Male	30to49	0.39942206520995
2017	81	DEU	Germany	2	Female	30to49	0.304045689100825
2017	82	GRC	Greece	1	Male	30to49	0.515775479250082
2017	82	GRC	Greece	2	Female	30to49	0.485113949755969
2017	83	ISL	Iceland	1	Male	30to49	0.211265967325281
2017	83	ISL	Iceland	2	Female	30to49	0.195642669365367
2017	84	IRL	Ireland	1	Male	30to49	0.263047347568025
2017	84	IRL	Ireland	2	Female	30to49	0.195625582256531
2017	85	ISR	Israel	1	Male	30to49	0.30975779833259
2017	85	ISR	Israel	2	Female	30to49	0.201136044728726
2017	86	ITA	Italy	1	Male	30to49	0.317657453124207
2017	86	ITA	Italy	2	Female	30to49	0.229812957935647
2017	87	LUX	Luxembourg	1	Male	30to49	0.317695247018923
2017	87	LUX	Luxembourg	2	Female	30to49	0.215268624089348
2017	88	MLT	Malta	1	Male	30to49	0.325046644412043
2017	88	MLT	Malta	2	Female	30to49	0.251804269240885
2017	89	NLD	Netherlands	1	Male	30to49	0.260755136041264
2017	89	NLD	Netherlands	2	Female	30to49	0.201665069705561
2017	90	NOR	Norway	1	Male	30to49	0.224683303038605
2017	90	NOR	Norway	2	Female	30to49	0.19976062482368
2017	91	PRT	Portugal	1	Male	30to49	0.40146509183908
2017	91	PRT	Portugal	2	Female	30to49	0.276758047160108
2017	92	ESP	Spain	1	Male	30to49	0.420692549806347
2017	92	ESP	Spain	2	Female	30to49	0.322179393066014
2017	93	SWE	Sweden	1	Male	30to49	0.0979271998021413
2017	93	SWE	Sweden	2	Female	30to49	0.123143043844492
2017	94	CHE	Switzerland	1	Male	30to49	0.32650113019345
2017	94	CHE	Switzerland	2	Female	30to49	0.243058319813264
2017	95	GBR	United Kingdom	1	Male	30to49	0.282551104659378
2017	95	GBR	United Kingdom	2	Female	30to49	0.212953077344974
2017	97	ARG	Argentina	1	Male	30to49	0.341577688383213
2017	97	ARG	Argentina	2	Female	30to49	0.211925804758741
2017	98	CHL	Chile	1	Male	30to49	0.407448422023447
2017	98	CHL	Chile	2	Female	30to49	0.37551218121728
2017	99	URY	Uruguay	1	Male	30to49	0.334386809767123
2017	99	URY	Uruguay	2	Female	30to49	0.255051226492833
2017	101	CAN	Canada	1	Male	30to49	0.219993193150619
2017	101	CAN	Canada	2	Female	30to49	0.186887851270946
2017	102	USA	United States of America	1	Male	30to49	0.274146352593052
2017	102	USA	United States of America	2	Female	30to49	0.200118925522951
2017	105	ATG	Antigua and Barbuda	1	Male	30to49	0.201342720843541
2017	105	ATG	Antigua and Barbuda	2	Female	30to49	0.0781179792411161
2017	106	BHS	Bahamas	1	Male	30to49	0.185456968989439
2017	106	BHS	Bahamas	2	Female	30to49	0.073938838906254
2017	107	BRB	Barbados	1	Male	30to49	0.203315683477501
2017	107	BRB	Barbados	2	Female	30to49	0.0518090552595852
2017	108	BLZ	Belize	1	Male	30to49	0.217919708417834
2017	108	BLZ	Belize	2	Female	30to49	0.0160300304551763
2017	109	CUB	Cuba	1	Male	30to49	0.45099172419962
2017	109	CUB	Cuba	2	Female	30to49	0.268279292042541
2017	110	DMA	Dominica	1	Male	30to49	0.190996755495209
2017	110	DMA	Dominica	2	Female	30to49	0.0284192093916899
2017	111	DOM	Dominican Republic	1	Male	30to49	0.152129135522896
2017	111	DOM	Dominican Republic	2	Female	30to49	0.0715964672116208
2017	112	GRD	Grenada	1	Male	30to49	0.24668004903973
2017	112	GRD	Grenada	2	Female	30to49	0.0691280270577033
2017	113	GUY	Guyana	1	Male	30to49	0.330474404267744
2017	113	GUY	Guyana	2	Female	30to49	0.0515987368213537
2017	114	HTI	Haiti	1	Male	30to49	0.146630560392896
2017	114	HTI	Haiti	2	Female	30to49	0.0502249856663066
2017	115	JAM	Jamaica	1	Male	30to49	0.322843038677317
2017	115	JAM	Jamaica	2	Female	30to49	0.0638159841658583
2017	116	LCA	Saint Lucia	1	Male	30to49	0.253769364530462
2017	116	LCA	Saint Lucia	2	Female	30to49	0.0931338608868776
2017	117	VCT	Saint Vincent and the Grenadines	1	Male	30to49	0.250290157320419
2017	117	VCT	Saint Vincent and the Grenadines	2	Female	30to49	0.0621192517579263
2017	118	SUR	Suriname	1	Male	30to49	0.416846489715748
2017	118	SUR	Suriname	2	Female	30to49	0.122224572101054
2017	119	TTO	Trinidad and Tobago	1	Male	30to49	0.335674366384092
2017	119	TTO	Trinidad and Tobago	2	Female	30to49	0.0870498214289789
2017	121	BOL	Bolivia (Plurinational State of)	1	Male	30to49	0.108146592659361
2017	121	BOL	Bolivia (Plurinational State of)	2	Female	30to49	0.0772122883238639
2017	122	ECU	Ecuador	1	Male	30to49	0.252289669568361
2017	122	ECU	Ecuador	2	Female	30to49	0.068428341242737
2017	123	PER	Peru	1	Male	30to49	0.155398427887072
2017	123	PER	Peru	2	Female	30to49	0.0433314732146814
2017	125	COL	Colombia	1	Male	30to49	0.193102407474544
2017	125	COL	Colombia	2	Female	30to49	0.123467142775955
2017	126	CRI	Costa Rica	1	Male	30to49	0.220803190312214
2017	126	CRI	Costa Rica	2	Female	30to49	0.0988714243365875
2017	127	SLV	El Salvador	1	Male	30to49	0.163858360764312
2017	127	SLV	El Salvador	2	Female	30to49	0.0205001936805939
2017	128	GTM	Guatemala	1	Male	30to49	0.198220804761277
2017	128	GTM	Guatemala	2	Female	30to49	0.021262627961992
2017	129	HND	Honduras	1	Male	30to49	0.247217299955953
2017	129	HND	Honduras	2	Female	30to49	0.0339622402209129
2017	130	MEX	Mexico	1	Male	30to49	0.287466554905165
2017	130	MEX	Mexico	2	Female	30to49	0.0914716031444661
2017	131	NIC	Nicaragua	1	Male	30to49	0.219063222419958
2017	131	NIC	Nicaragua	2	Female	30to49	0.0468711747760497
2017	132	PAN	Panama	1	Male	30to49	0.142353199469487
2017	132	PAN	Panama	2	Female	30to49	0.0310242792419467
2017	133	VEN	Venezuela (Bolivarian Republic of)	1	Male	30to49	0.277798752576093
2017	133	VEN	Venezuela (Bolivarian Republic of)	2	Female	30to49	0.146216885390024
2017	135	BRA	Brazil	1	Male	30to49	0.144422300448768
2017	135	BRA	Brazil	2	Female	30to49	0.0903685010834095
2017	136	PRY	Paraguay	1	Male	30to49	0.253341047645703
2017	136	PRY	Paraguay	2	Female	30to49	0.0696151976005386
2017	139	DZA	Algeria	1	Male	30to49	0.411673559807694
2017	139	DZA	Algeria	2	Female	30to49	0.0489382242785422
2017	140	BHR	Bahrain	1	Male	30to49	0.207750968901999
2017	140	BHR	Bahrain	2	Female	30to49	0.0358389872377128
2017	141	EGY	Egypt	1	Male	30to49	0.509466591485036
2017	141	EGY	Egypt	2	Female	30to49	0.00735469925722659
2017	142	IRN	Iran (Islamic Republic of)	1	Male	30to49	0.326046815511681
2017	142	IRN	Iran (Islamic Republic of)	2	Female	30to49	0.0590708707163181
2017	143	IRQ	Iraq	1	Male	30to49	0.446300259248534
2017	143	IRQ	Iraq	2	Female	30to49	0.0373984827559793
2017	144	JOR	Jordan	1	Male	30to49	0.468059744205525
2017	144	JOR	Jordan	2	Female	30to49	0.173512925522779
2017	145	KWT	Kuwait	1	Male	30to49	0.373406352255147
2017	145	KWT	Kuwait	2	Female	30to49	0.0340039969582226
2017	146	LBN	Lebanon	1	Male	30to49	0.495209203480204
2017	146	LBN	Lebanon	2	Female	30to49	0.32879047499781
2017	147	LBY	Libya	1	Male	30to49	0.418431210794991
2017	147	LBY	Libya	2	Female	30to49	0.00788217771903306
2017	148	MAR	Morocco	1	Male	30to49	0.330428437739056
2017	148	MAR	Morocco	2	Female	30to49	0.00938346289313704
2017	149	PSE	Palestine	1	Male	30to49	0.489642272561633
2017	149	PSE	Palestine	2	Female	30to49	0.0430337944389498
2017	150	OMN	Oman	1	Male	30to49	0.186588505839512
2017	150	OMN	Oman	2	Female	30to49	0.027426319345324
2017	151	QAT	Qatar	1	Male	30to49	0.232273517365273
2017	151	QAT	Qatar	2	Female	30to49	0.0199697199513275
2017	152	SAU	Saudi Arabia	1	Male	30to49	0.23399797196671
2017	152	SAU	Saudi Arabia	2	Female	30to49	0.0154619416726617
2017	153	SYR	Syrian Arab Republic	1	Male	30to49	0.419283794950416
2017	153	SYR	Syrian Arab Republic	2	Female	30to49	0.0520065045580045
2017	154	TUN	Tunisia	1	Male	30to49	0.53139590522047
2017	154	TUN	Tunisia	2	Female	30to49	0.0252658818360996
2017	155	TUR	Turkey	1	Male	30to49	0.510656804801068
2017	155	TUR	Turkey	2	Female	30to49	0.187600038914978
2017	156	ARE	United Arab Emirates	1	Male	30to49	0.328830033358709
2017	156	ARE	United Arab Emirates	2	Female	30to49	0.0526939620843329
2017	157	YEM	Yemen	1	Male	30to49	0.385699410807477
2017	157	YEM	Yemen	2	Female	30to49	0.115778280147159
2017	160	AFG	Afghanistan	1	Male	30to49	0.255115188774591
2017	160	AFG	Afghanistan	2	Female	30to49	0.0422756426126992
2017	161	BGD	Bangladesh	1	Male	30to49	0.567142235336422
2017	161	BGD	Bangladesh	2	Female	30to49	0.00983116941990188
2017	162	BTN	Bhutan	1	Male	30to49	0.118972766409361
2017	162	BTN	Bhutan	2	Female	30to49	0.0401743061836824
2017	163	IND	India	1	Male	30to49	0.265391151367524
2017	163	IND	India	2	Female	30to49	0.0214744615280007
2017	164	NPL	Nepal	1	Male	30to49	0.367371071792225
2017	164	NPL	Nepal	2	Female	30to49	0.140111729531595
2017	165	PAK	Pakistan	1	Male	30to49	0.311362014390559
2017	165	PAK	Pakistan	2	Female	30to49	0.0431906620866501
2017	168	AGO	Angola	1	Male	30to49	0.226771838273699
2017	168	AGO	Angola	2	Female	30to49	0.0344863234529463
2017	169	CAF	Central African Republic	1	Male	30to49	0.221169259812106
2017	169	CAF	Central African Republic	2	Female	30to49	0.0188543657826901
2017	170	COG	Congo	1	Male	30to49	0.226876174984591
2017	170	COG	Congo	2	Female	30to49	0.0143451545794597
2017	171	COD	Democratic Republic of the Congo	1	Male	30to49	0.266287764409688
2017	171	COD	Democratic Republic of the Congo	2	Female	30to49	0.0157404150895101
2017	172	GNQ	Equatorial Guinea	1	Male	30to49	0.186284043267224
2017	172	GNQ	Equatorial Guinea	2	Female	30to49	0.0161174763133845
2017	173	GAB	Gabon	1	Male	30to49	0.241031084033119
2017	173	GAB	Gabon	2	Female	30to49	0.0276972269387165
2017	175	BDI	Burundi	1	Male	30to49	0.175174991046217
2017	175	BDI	Burundi	2	Female	30to49	0.109276422125046
2017	176	COM	Comoros	1	Male	30to49	0.220582696818621
2017	176	COM	Comoros	2	Female	30to49	0.0218302038746975
2017	177	DJI	Djibouti	1	Male	30to49	0.378422308313655
2017	177	DJI	Djibouti	2	Female	30to49	0.0464223740048371
2017	178	ERI	Eritrea	1	Male	30to49	0.112135953366361
2017	178	ERI	Eritrea	2	Female	30to49	0.00292979467137832
2017	179	ETH	Ethiopia	1	Male	30to49	0.102227856603769
2017	179	ETH	Ethiopia	2	Female	30to49	0.0081481154317819
2017	180	KEN	Kenya	1	Male	30to49	0.237861789449311
2017	180	KEN	Kenya	2	Female	30to49	0.0196016705225133
2017	181	MDG	Madagascar	1	Male	30to49	0.277960160855259
2017	181	MDG	Madagascar	2	Female	30to49	0.0216608798435959
2017	182	MWI	Malawi	1	Male	30to49	0.23217309380383
2017	182	MWI	Malawi	2	Female	30to49	0.0209649164481996
2017	183	MUS	Mauritius	1	Male	30to49	0.443380466298791
2017	183	MUS	Mauritius	2	Female	30to49	0.0451828691544313
2017	184	MOZ	Mozambique	1	Male	30to49	0.267406259147655
2017	184	MOZ	Mozambique	2	Female	30to49	0.0500830696954566
2017	185	RWA	Rwanda	1	Male	30to49	0.187567465944389
2017	185	RWA	Rwanda	2	Female	30to49	0.0420701117222569
2017	186	SYC	Seychelles	1	Male	30to49	0.356112775444714
2017	186	SYC	Seychelles	2	Female	30to49	0.0593841250040276
2017	187	SOM	Somalia	1	Male	30to49	0.171512737317803
2017	187	SOM	Somalia	2	Female	30to49	0.01455409319672
2017	189	TZA	United Republic of Tanzania	1	Male	30to49	0.275503350263616
2017	189	TZA	United Republic of Tanzania	2	Female	30to49	0.0293401447736274
2017	190	UGA	Uganda	1	Male	30to49	0.200532656907959
2017	190	UGA	Uganda	2	Female	30to49	0.0201617904435425
2017	191	ZMB	Zambia	1	Male	30to49	0.299933941976256
2017	191	ZMB	Zambia	2	Female	30to49	0.0286145451032439
2017	193	BWA	Botswana	1	Male	30to49	0.351657036031149
2017	193	BWA	Botswana	2	Female	30to49	0.0848522661207821
2017	194	LSO	Lesotho	1	Male	30to49	0.452879200976757
2017	194	LSO	Lesotho	2	Female	30to49	0.00299711720396127
2017	195	NAM	Namibia	1	Male	30to49	0.251546145920086
2017	195	NAM	Namibia	2	Female	30to49	0.0652293785684715
2017	196	ZAF	South Africa	1	Male	30to49	0.375561724649839
2017	196	ZAF	South Africa	2	Female	30to49	0.107399103532012
2017	197	SWZ	Eswatini	1	Male	30to49	0.120505343404386
2017	197	SWZ	Eswatini	2	Female	30to49	0.0110552759952997
2017	198	ZWE	Zimbabwe	1	Male	30to49	0.32654384695325
2017	198	ZWE	Zimbabwe	2	Female	30to49	0.0134428193810096
2017	200	BEN	Benin	1	Male	30to49	0.157632306086943
2017	200	BEN	Benin	2	Female	30to49	0.0207074407165306
2017	201	BFA	Burkina Faso	1	Male	30to49	0.239316368884636
2017	201	BFA	Burkina Faso	2	Female	30to49	0.00926019731534682
2017	202	CMR	Cameroon	1	Male	30to49	0.207511710241304
2017	202	CMR	Cameroon	2	Female	30to49	0.00989143224000024
2017	203	CPV	Cabo Verde	1	Male	30to49	0.169405749407985
2017	203	CPV	Cabo Verde	2	Female	30to49	0.0300900198192498
2017	204	TCD	Chad	1	Male	30to49	0.212563784983075
2017	204	TCD	Chad	2	Female	30to49	0.0162268380404426
2017	205	CIV	Côte d'Ivoire	1	Male	30to49	0.265299080307926
2017	205	CIV	Côte d'Ivoire	2	Female	30to49	0.0264337286255739
2017	206	GMB	Gambia	1	Male	30to49	0.299241985664852
2017	206	GMB	Gambia	2	Female	30to49	0.0068723637940547
2017	207	GHA	Ghana	1	Male	30to49	0.125838628426646
2017	207	GHA	Ghana	2	Female	30to49	0.0142999703711795
2017	208	GIN	Guinea	1	Male	30to49	0.164483358209637
2017	208	GIN	Guinea	2	Female	30to49	0.00906052899050414
2017	209	GNB	Guinea-Bissau	1	Male	30to49	0.145469669752419
2017	209	GNB	Guinea-Bissau	2	Female	30to49	0.00810759994784752
2017	210	LBR	Liberia	1	Male	30to49	0.185709202669081
2017	210	LBR	Liberia	2	Female	30to49	0.0205771913949
2017	211	MLI	Mali	1	Male	30to49	0.22965633750942
2017	211	MLI	Mali	2	Female	30to49	0.00862225947796134
2017	212	MRT	Mauritania	1	Male	30to49	0.32332535806039
2017	212	MRT	Mauritania	2	Female	30to49	0.0917369842682666
2017	213	NER	Niger	1	Male	30to49	0.185161020492753
2017	213	NER	Niger	2	Female	30to49	0.00471203026316883
2017	214	NGA	Nigeria	1	Male	30to49	0.10473428744675
2017	214	NGA	Nigeria	2	Female	30to49	0.00666552873552789
2017	215	STP	Sao Tome and Principe	1	Male	30to49	0.0915032782193384
2017	215	STP	Sao Tome and Principe	2	Female	30to49	0.00842467602759828
2017	216	SEN	Senegal	1	Male	30to49	0.230072149680735
2017	216	SEN	Senegal	2	Female	30to49	0.0108660640952076
2017	217	SLE	Sierra Leone	1	Male	30to49	0.384662487569604
2017	217	SLE	Sierra Leone	2	Female	30to49	0.0724619218063835
2017	218	TGO	Togo	1	Male	30to49	0.168159706125037
2017	218	TGO	Togo	2	Female	30to49	0.0072989454826622
2017	298	ASM	American Samoa	1	Male	30to49	0.453904368319292
2017	298	ASM	American Samoa	2	Female	30to49	0.255019964982526
2017	305	BMU	Bermuda	1	Male	30to49	0.220546532452105
2017	305	BMU	Bermuda	2	Female	30to49	0.106557354445987
2017	349	GRL	Greenland	1	Male	30to49	0.543634239463685
2017	349	GRL	Greenland	2	Female	30to49	0.537017720204374
2017	351	GUM	Guam	1	Male	30to49	0.378503483697461
2017	351	GUM	Guam	2	Female	30to49	0.268269413722508
2017	376	MNP	Northern Mariana Islands	1	Male	30to49	0.395392292571575
2017	376	MNP	Northern Mariana Islands	2	Female	30to49	0.150467081338584
2017	385	PRI	Puerto Rico	1	Male	30to49	0.205133757642105
2017	385	PRI	Puerto Rico	2	Female	30to49	0.118433983648003
2017	422	VIR	United States Virgin Islands	1	Male	30to49	0.112057218885068
2017	422	VIR	United States Virgin Islands	2	Female	30to49	0.0687778013003244
2017	435	SSD	South Sudan	1	Male	30to49	0.227932841928734
2017	435	SSD	South Sudan	2	Female	30to49	0.0188863566077208
2017	522	SDN	Sudan	1	Male	30to49	0.166252904508678
2017	522	SDN	Sudan	2	Female	30to49	0.0186531129655108
