# Supplementary material for: The effects of tobacco control policies on global smoking prevalence
Source: Nat Med. 2021 Jan 21;27(2):239–43. doi: 10.1038/s41591-020-01210-8 (PMC7884287; doi:10.1038/s41591-020-01210-8)
Supplement: Source Data Extended Data Fig. 4 — Input data for Extended Data 4 replication. [file 41591_2020_1210_MOESM7_ESM.csv]

year_id	location_id	ihme_loc_id	location_name	sex_id	sex_name	age_name	mapvar
2017	6	CHN	China	1	Male	50plus	0.550566986144149
2017	6	CHN	China	2	Female	50plus	0.0469866336888167
2017	7	PRK	Democratic People's Republic of Korea	1	Male	50plus	0.498179956078884
2017	7	PRK	Democratic People's Republic of Korea	2	Female	50plus	0.00574226736916535
2017	8	TWN	Taiwan (Province of China)	1	Male	50plus	0.320091825266509
2017	8	TWN	Taiwan (Province of China)	2	Female	50plus	0.0308965092315365
2017	10	KHM	Cambodia	1	Male	50plus	0.579783850300676
2017	10	KHM	Cambodia	2	Female	50plus	0.0858858538798656
2017	11	IDN	Indonesia	1	Male	50plus	0.595508855121865
2017	11	IDN	Indonesia	2	Female	50plus	0.0461859239854357
2017	12	LAO	Lao People's Democratic Republic	1	Male	50plus	0.495060385848801
2017	12	LAO	Lao People's Democratic Republic	2	Female	50plus	0.0994406830369812
2017	13	MYS	Malaysia	1	Male	50plus	0.334309803132166
2017	13	MYS	Malaysia	2	Female	50plus	0.0242132067218019
2017	14	MDV	Maldives	1	Male	50plus	0.366950763258386
2017	14	MDV	Maldives	2	Female	50plus	0.068346959681854
2017	15	MMR	Myanmar	1	Male	50plus	0.375074143475489
2017	15	MMR	Myanmar	2	Female	50plus	0.240080012604091
2017	16	PHL	Philippines	1	Male	50plus	0.344411480947697
2017	16	PHL	Philippines	2	Female	50plus	0.0999846589393253
2017	17	LKA	Sri Lanka	1	Male	50plus	0.310727769087492
2017	17	LKA	Sri Lanka	2	Female	50plus	0.0130002994865111
2017	18	THA	Thailand	1	Male	50plus	0.368286780643821
2017	18	THA	Thailand	2	Female	50plus	0.0419628016399209
2017	19	TLS	Timor-Leste	1	Male	50plus	0.573718735694584
2017	19	TLS	Timor-Leste	2	Female	50plus	0.0527279935654649
2017	20	VNM	Viet Nam	1	Male	50plus	0.444157203964054
2017	20	VNM	Viet Nam	2	Female	50plus	0.0215866196178502
2017	22	FJI	Fiji	1	Male	50plus	0.355260165575903
2017	22	FJI	Fiji	2	Female	50plus	0.0835315419690062
2017	23	KIR	Kiribati	1	Male	50plus	0.530252143419043
2017	23	KIR	Kiribati	2	Female	50plus	0.364462320039999
2017	24	MHL	Marshall Islands	1	Male	50plus	0.186002133835965
2017	24	MHL	Marshall Islands	2	Female	50plus	0.0530755289493888
2017	25	FSM	Micronesia (Federated States of)	1	Male	50plus	0.332373006071168
2017	25	FSM	Micronesia (Federated States of)	2	Female	50plus	0.108247984596991
2017	26	PNG	Papua New Guinea	1	Male	50plus	0.308968325972362
2017	26	PNG	Papua New Guinea	2	Female	50plus	0.183939193002261
2017	27	WSM	Samoa	1	Male	50plus	0.47740249363781
2017	27	WSM	Samoa	2	Female	50plus	0.153433480651741
2017	28	SLB	Solomon Islands	1	Male	50plus	0.350982842314958
2017	28	SLB	Solomon Islands	2	Female	50plus	0.129464928832696
2017	29	TON	Tonga	1	Male	50plus	0.491594887491317
2017	29	TON	Tonga	2	Female	50plus	0.117203832297969
2017	30	VUT	Vanuatu	1	Male	50plus	0.294902408302947
2017	30	VUT	Vanuatu	2	Female	50plus	0.0303344496914028
2017	33	ARM	Armenia	1	Male	50plus	0.493695695229665
2017	33	ARM	Armenia	2	Female	50plus	0.0239262311794355
2017	34	AZE	Azerbaijan	1	Male	50plus	0.447399948910268
2017	34	AZE	Azerbaijan	2	Female	50plus	0.0103307461991839
2017	35	GEO	Georgia	1	Male	50plus	0.384498981537132
2017	35	GEO	Georgia	2	Female	50plus	0.0393264768029783
2017	36	KAZ	Kazakhstan	1	Male	50plus	0.404448439013902
2017	36	KAZ	Kazakhstan	2	Female	50plus	0.0379057375460945
2017	37	KGZ	Kyrgyzstan	1	Male	50plus	0.377952774346863
2017	37	KGZ	Kyrgyzstan	2	Female	50plus	0.0279063687517644
2017	38	MNG	Mongolia	1	Male	50plus	0.4697325512763
2017	38	MNG	Mongolia	2	Female	50plus	0.0786876772205487
2017	39	TJK	Tajikistan	1	Male	50plus	0.204462783167719
2017	39	TJK	Tajikistan	2	Female	50plus	0.0112353408669968
2017	40	TKM	Turkmenistan	1	Male	50plus	0.288257517962711
2017	40	TKM	Turkmenistan	2	Female	50plus	0.0251205344527655
2017	41	UZB	Uzbekistan	1	Male	50plus	0.229307585348459
2017	41	UZB	Uzbekistan	2	Female	50plus	0.00801443298309125
2017	43	ALB	Albania	1	Male	50plus	0.383300029809128
2017	43	ALB	Albania	2	Female	50plus	0.125874369115903
2017	44	BIH	Bosnia and Herzegovina	1	Male	50plus	0.377282181184157
2017	44	BIH	Bosnia and Herzegovina	2	Female	50plus	0.215806848629329
2017	45	BGR	Bulgaria	1	Male	50plus	0.302491648937528
2017	45	BGR	Bulgaria	2	Female	50plus	0.175697395717699
2017	46	HRV	Croatia	1	Male	50plus	0.30088359370511
2017	46	HRV	Croatia	2	Female	50plus	0.265766985075509
2017	47	CZE	Czechia	1	Male	50plus	0.290261260208285
2017	47	CZE	Czechia	2	Female	50plus	0.196808442700685
2017	48	HUN	Hungary	1	Male	50plus	0.273058172669435
2017	48	HUN	Hungary	2	Female	50plus	0.208478057505878
2017	49	MKD	North Macedonia	1	Male	50plus	0.386931652387719
2017	49	MKD	North Macedonia	2	Female	50plus	0.221523067370291
2017	50	MNE	Montenegro	1	Male	50plus	0.40195103167095
2017	50	MNE	Montenegro	2	Female	50plus	0.330487171212554
2017	51	POL	Poland	1	Male	50plus	0.309029708562444
2017	51	POL	Poland	2	Female	50plus	0.22969235535098
2017	52	ROU	Romania	1	Male	50plus	0.256745891694012
2017	52	ROU	Romania	2	Female	50plus	0.135410815132417
2017	53	SRB	Serbia	1	Male	50plus	0.307572986383159
2017	53	SRB	Serbia	2	Female	50plus	0.267706036392403
2017	54	SVK	Slovakia	1	Male	50plus	0.26198442252189
2017	54	SVK	Slovakia	2	Female	50plus	0.133756163048877
2017	55	SVN	Slovenia	1	Male	50plus	0.211107044140768
2017	55	SVN	Slovenia	2	Female	50plus	0.192414639443617
2017	57	BLR	Belarus	1	Male	50plus	0.469307412410506
2017	57	BLR	Belarus	2	Female	50plus	0.0622833914363046
2017	58	EST	Estonia	1	Male	50plus	0.309513653341193
2017	58	EST	Estonia	2	Female	50plus	0.152272921311964
2017	59	LVA	Latvia	1	Male	50plus	0.376853860996607
2017	59	LVA	Latvia	2	Female	50plus	0.130175742385663
2017	60	LTU	Lithuania	1	Male	50plus	0.333380546235231
2017	60	LTU	Lithuania	2	Female	50plus	0.110560335117853
2017	61	MDA	Republic of Moldova	1	Male	50plus	0.270342249224389
2017	61	MDA	Republic of Moldova	2	Female	50plus	0.0280092860907508
2017	62	RUS	Russian Federation	1	Male	50plus	0.416840131623973
2017	62	RUS	Russian Federation	2	Female	50plus	0.080623171030025
2017	63	UKR	Ukraine	1	Male	50plus	0.393823901778006
2017	63	UKR	Ukraine	2	Female	50plus	0.0585104316512001
2017	66	BRN	Brunei Darussalam	1	Male	50plus	0.252443741718062
2017	66	BRN	Brunei Darussalam	2	Female	50plus	0.0779851667583377
2017	67	JPN	Japan	1	Male	50plus	0.3197959262879
2017	67	JPN	Japan	2	Female	50plus	0.0928648966383219
2017	68	KOR	Republic of Korea	1	Male	50plus	0.319572155977171
2017	68	KOR	Republic of Korea	2	Female	50plus	0.0301613856685388
2017	69	SGP	Singapore	1	Male	50plus	0.180923216888884
2017	69	SGP	Singapore	2	Female	50plus	0.0535470552673404
2017	71	AUS	Australia	1	Male	50plus	0.119981329504952
2017	71	AUS	Australia	2	Female	50plus	0.102301225767012
2017	72	NZL	New Zealand	1	Male	50plus	0.126662079034954
2017	72	NZL	New Zealand	2	Female	50plus	0.116578248658404
2017	74	AND	Andorra	1	Male	50plus	0.242581736164412
2017	74	AND	Andorra	2	Female	50plus	0.149029615656772
2017	75	AUT	Austria	1	Male	50plus	0.27105075805185
2017	75	AUT	Austria	2	Female	50plus	0.195192508052581
2017	76	BEL	Belgium	1	Male	50plus	0.205111159361176
2017	76	BEL	Belgium	2	Female	50plus	0.164033715756571
2017	77	CYP	Cyprus	1	Male	50plus	0.357410013210691
2017	77	CYP	Cyprus	2	Female	50plus	0.139169446367469
2017	78	DNK	Denmark	1	Male	50plus	0.231898533502838
2017	78	DNK	Denmark	2	Female	50plus	0.202991528286172
2017	79	FIN	Finland	1	Male	50plus	0.209980469280117
2017	79	FIN	Finland	2	Female	50plus	0.152063758749663
2017	80	FRA	France	1	Male	50plus	0.252380151791263
2017	80	FRA	France	2	Female	50plus	0.231050363545881
2017	81	DEU	Germany	1	Male	50plus	0.24880398889528
2017	81	DEU	Germany	2	Female	50plus	0.186928061637492
2017	82	GRC	Greece	1	Male	50plus	0.380575524056904
2017	82	GRC	Greece	2	Female	50plus	0.276044853663655
2017	83	ISL	Iceland	1	Male	50plus	0.17312373914527
2017	83	ISL	Iceland	2	Female	50plus	0.156391896429626
2017	84	IRL	Ireland	1	Male	50plus	0.173567859912885
2017	84	IRL	Ireland	2	Female	50plus	0.174148579008798
2017	85	ISR	Israel	1	Male	50plus	0.223547911189477
2017	85	ISR	Israel	2	Female	50plus	0.149538077569349
2017	86	ITA	Italy	1	Male	50plus	0.24452915601895
2017	86	ITA	Italy	2	Female	50plus	0.14596373566336
2017	87	LUX	Luxembourg	1	Male	50plus	0.202295262874612
2017	87	LUX	Luxembourg	2	Female	50plus	0.143218598007428
2017	88	MLT	Malta	1	Male	50plus	0.227668476495376
2017	88	MLT	Malta	2	Female	50plus	0.126141534741418
2017	89	NLD	Netherlands	1	Male	50plus	0.200920988070334
2017	89	NLD	Netherlands	2	Female	50plus	0.185454837165161
2017	90	NOR	Norway	1	Male	50plus	0.178300367120965
2017	90	NOR	Norway	2	Female	50plus	0.176249965451775
2017	91	PRT	Portugal	1	Male	50plus	0.230775211772836
2017	91	PRT	Portugal	2	Female	50plus	0.108747806111621
2017	92	ESP	Spain	1	Male	50plus	0.248169479767139
2017	92	ESP	Spain	2	Female	50plus	0.185588812000401
2017	93	SWE	Sweden	1	Male	50plus	0.124941727262689
2017	93	SWE	Sweden	2	Female	50plus	0.135995249219176
2017	94	CHE	Switzerland	1	Male	50plus	0.237044822332538
2017	94	CHE	Switzerland	2	Female	50plus	0.201605474808108
2017	95	GBR	United Kingdom	1	Male	50plus	0.188337591762947
2017	95	GBR	United Kingdom	2	Female	50plus	0.199091661497689
2017	97	ARG	Argentina	1	Male	50plus	0.242714204242312
2017	97	ARG	Argentina	2	Female	50plus	0.169242757447416
2017	98	CHL	Chile	1	Male	50plus	0.230093252881593
2017	98	CHL	Chile	2	Female	50plus	0.210241473596975
2017	99	URY	Uruguay	1	Male	50plus	0.233105804243239
2017	99	URY	Uruguay	2	Female	50plus	0.140907354087795
2017	101	CAN	Canada	1	Male	50plus	0.164578890976979
2017	101	CAN	Canada	2	Female	50plus	0.144154333154465
2017	102	USA	United States of America	1	Male	50plus	0.193685525392702
2017	102	USA	United States of America	2	Female	50plus	0.153905168485113
2017	105	ATG	Antigua and Barbuda	1	Male	50plus	0.152185631285873
2017	105	ATG	Antigua and Barbuda	2	Female	50plus	0.0576525161740845
2017	106	BHS	Bahamas	1	Male	50plus	0.137950584624318
2017	106	BHS	Bahamas	2	Female	50plus	0.0534329851488881
2017	107	BRB	Barbados	1	Male	50plus	0.151943227694454
2017	107	BRB	Barbados	2	Female	50plus	0.0524858372332733
2017	108	BLZ	Belize	1	Male	50plus	0.198474499664717
2017	108	BLZ	Belize	2	Female	50plus	0.0309855363668315
2017	109	CUB	Cuba	1	Male	50plus	0.374952573152078
2017	109	CUB	Cuba	2	Female	50plus	0.199626191454173
2017	110	DMA	Dominica	1	Male	50plus	0.106634505890028
2017	110	DMA	Dominica	2	Female	50plus	0.0217643765017167
2017	111	DOM	Dominican Republic	1	Male	50plus	0.198135987477915
2017	111	DOM	Dominican Republic	2	Female	50plus	0.146489418325532
2017	112	GRD	Grenada	1	Male	50plus	0.184344206579537
2017	112	GRD	Grenada	2	Female	50plus	0.0465454439384124
2017	113	GUY	Guyana	1	Male	50plus	0.182690598758819
2017	113	GUY	Guyana	2	Female	50plus	0.0596106528045737
2017	114	HTI	Haiti	1	Male	50plus	0.109426040509486
2017	114	HTI	Haiti	2	Female	50plus	0.0400355542971589
2017	115	JAM	Jamaica	1	Male	50plus	0.24428701688844
2017	115	JAM	Jamaica	2	Female	50plus	0.0919723627909218
2017	116	LCA	Saint Lucia	1	Male	50plus	0.187403445670013
2017	116	LCA	Saint Lucia	2	Female	50plus	0.0677768175727394
2017	117	VCT	Saint Vincent and the Grenadines	1	Male	50plus	0.169076937595685
2017	117	VCT	Saint Vincent and the Grenadines	2	Female	50plus	0.0412596587678473
2017	118	SUR	Suriname	1	Male	50plus	0.307121963995539
2017	118	SUR	Suriname	2	Female	50plus	0.088492207266292
2017	119	TTO	Trinidad and Tobago	1	Male	50plus	0.225884305063775
2017	119	TTO	Trinidad and Tobago	2	Female	50plus	0.0214455918271556
2017	121	BOL	Bolivia (Plurinational State of)	1	Male	50plus	0.120503831072297
2017	121	BOL	Bolivia (Plurinational State of)	2	Female	50plus	0.0492027876735282
2017	122	ECU	Ecuador	1	Male	50plus	0.183466304904945
2017	122	ECU	Ecuador	2	Female	50plus	0.0365631515190692
2017	123	PER	Peru	1	Male	50plus	0.111727952015676
2017	123	PER	Peru	2	Female	50plus	0.027732599685687
2017	125	COL	Colombia	1	Male	50plus	0.130936370731579
2017	125	COL	Colombia	2	Female	50plus	0.119693229175386
2017	126	CRI	Costa Rica	1	Male	50plus	0.168404926283412
2017	126	CRI	Costa Rica	2	Female	50plus	0.0518457926457064
2017	127	SLV	El Salvador	1	Male	50plus	0.0817999826784096
2017	127	SLV	El Salvador	2	Female	50plus	0.0201333215173508
2017	128	GTM	Guatemala	1	Male	50plus	0.14574285652525
2017	128	GTM	Guatemala	2	Female	50plus	0.02236601120594
2017	129	HND	Honduras	1	Male	50plus	0.202748706040828
2017	129	HND	Honduras	2	Female	50plus	0.0578284363637316
2017	130	MEX	Mexico	1	Male	50plus	0.23282469084245
2017	130	MEX	Mexico	2	Female	50plus	0.0737725875045249
2017	131	NIC	Nicaragua	1	Male	50plus	0.179664674307212
2017	131	NIC	Nicaragua	2	Female	50plus	0.00895973274900014
2017	132	PAN	Panama	1	Male	50plus	0.130644565408733
2017	132	PAN	Panama	2	Female	50plus	0.0317897508517626
2017	133	VEN	Venezuela (Bolivarian Republic of)	1	Male	50plus	0.204065993057799
2017	133	VEN	Venezuela (Bolivarian Republic of)	2	Female	50plus	0.107002990332387
2017	135	BRA	Brazil	1	Male	50plus	0.132728954592319
2017	135	BRA	Brazil	2	Female	50plus	0.089960777152531
2017	136	PRY	Paraguay	1	Male	50plus	0.292250746952069
2017	136	PRY	Paraguay	2	Female	50plus	0.107208433121399
2017	139	DZA	Algeria	1	Male	50plus	0.344384840687445
2017	139	DZA	Algeria	2	Female	50plus	0.0432112043237455
2017	140	BHR	Bahrain	1	Male	50plus	0.186601791330914
2017	140	BHR	Bahrain	2	Female	50plus	0.0621380957211906
2017	141	EGY	Egypt	1	Male	50plus	0.352539081432195
2017	141	EGY	Egypt	2	Female	50plus	0.0127099542198437
2017	142	IRN	Iran (Islamic Republic of)	1	Male	50plus	0.236927769986757
2017	142	IRN	Iran (Islamic Republic of)	2	Female	50plus	0.0564595959696748
2017	143	IRQ	Iraq	1	Male	50plus	0.34011820639785
2017	143	IRQ	Iraq	2	Female	50plus	0.0848175939186922
2017	144	JOR	Jordan	1	Male	50plus	0.339532776592083
2017	144	JOR	Jordan	2	Female	50plus	0.0629782830165889
2017	145	KWT	Kuwait	1	Male	50plus	0.205372631946005
2017	145	KWT	Kuwait	2	Female	50plus	0.0290297348969965
2017	146	LBN	Lebanon	1	Male	50plus	0.354795668709569
2017	146	LBN	Lebanon	2	Female	50plus	0.24353971467665
2017	147	LBY	Libya	1	Male	50plus	0.284047373974115
2017	147	LBY	Libya	2	Female	50plus	0.00644171202469732
2017	148	MAR	Morocco	1	Male	50plus	0.167089679576896
2017	148	MAR	Morocco	2	Female	50plus	0.00471097239838626
2017	149	PSE	Palestine	1	Male	50plus	0.344612745381354
2017	149	PSE	Palestine	2	Female	50plus	0.0336336913424573
2017	150	OMN	Oman	1	Male	50plus	0.123777024959033
2017	150	OMN	Oman	2	Female	50plus	0.0294059133815439
2017	151	QAT	Qatar	1	Male	50plus	0.157902595193262
2017	151	QAT	Qatar	2	Female	50plus	0.0202162993820742
2017	152	SAU	Saudi Arabia	1	Male	50plus	0.126573843861909
2017	152	SAU	Saudi Arabia	2	Female	50plus	0.0210405636176879
2017	153	SYR	Syrian Arab Republic	1	Male	50plus	0.287371679638569
2017	153	SYR	Syrian Arab Republic	2	Female	50plus	0.0426829886568041
2017	154	TUN	Tunisia	1	Male	50plus	0.408821207281547
2017	154	TUN	Tunisia	2	Female	50plus	0.0483289666094698
2017	155	TUR	Turkey	1	Male	50plus	0.298756554795248
2017	155	TUR	Turkey	2	Female	50plus	0.07794516873571
2017	156	ARE	United Arab Emirates	1	Male	50plus	0.175799190506815
2017	156	ARE	United Arab Emirates	2	Female	50plus	0.034219427472015
2017	157	YEM	Yemen	1	Male	50plus	0.270851357295075
2017	157	YEM	Yemen	2	Female	50plus	0.084227846718587
2017	160	AFG	Afghanistan	1	Male	50plus	0.155114699908982
2017	160	AFG	Afghanistan	2	Female	50plus	0.0144642413570356
2017	161	BGD	Bangladesh	1	Male	50plus	0.42565161414795
2017	161	BGD	Bangladesh	2	Female	50plus	0.0268199874548764
2017	162	BTN	Bhutan	1	Male	50plus	0.102957969712326
2017	162	BTN	Bhutan	2	Female	50plus	0.0311860354289748
2017	163	IND	India	1	Male	50plus	0.263865793406164
2017	163	IND	India	2	Female	50plus	0.0389299539213727
2017	164	NPL	Nepal	1	Male	50plus	0.442179555019025
2017	164	NPL	Nepal	2	Female	50plus	0.267860721805001
2017	165	PAK	Pakistan	1	Male	50plus	0.320005514697799
2017	165	PAK	Pakistan	2	Female	50plus	0.0374705653217547
2017	168	AGO	Angola	1	Male	50plus	0.196981537755284
2017	168	AGO	Angola	2	Female	50plus	0.0301688952222263
2017	169	CAF	Central African Republic	1	Male	50plus	0.153191989975375
2017	169	CAF	Central African Republic	2	Female	50plus	0.0189999718267202
2017	170	COG	Congo	1	Male	50plus	0.130947446941052
2017	170	COG	Congo	2	Female	50plus	0.0120363533663405
2017	171	COD	Democratic Republic of the Congo	1	Male	50plus	0.184052998184991
2017	171	COD	Democratic Republic of the Congo	2	Female	50plus	0.0136082768748028
2017	172	GNQ	Equatorial Guinea	1	Male	50plus	0.127794274783299
2017	172	GNQ	Equatorial Guinea	2	Female	50plus	0.0162566397843488
2017	173	GAB	Gabon	1	Male	50plus	0.136502645658878
2017	173	GAB	Gabon	2	Female	50plus	0.0202742964784498
2017	175	BDI	Burundi	1	Male	50plus	0.141763435561389
2017	175	BDI	Burundi	2	Female	50plus	0.0426179120023737
2017	176	COM	Comoros	1	Male	50plus	0.14411647203622
2017	176	COM	Comoros	2	Female	50plus	0.0222825727948352
2017	177	DJI	Djibouti	1	Male	50plus	0.327646926427643
2017	177	DJI	Djibouti	2	Female	50plus	0.0505201063366202
2017	178	ERI	Eritrea	1	Male	50plus	0.0586593739961857
2017	178	ERI	Eritrea	2	Female	50plus	0.00288859067659965
2017	179	ETH	Ethiopia	1	Male	50plus	0.0776978330606263
2017	179	ETH	Ethiopia	2	Female	50plus	0.0101555548502819
2017	180	KEN	Kenya	1	Male	50plus	0.198190501266723
2017	180	KEN	Kenya	2	Female	50plus	0.0326055930291663
2017	181	MDG	Madagascar	1	Male	50plus	0.151596512210979
2017	181	MDG	Madagascar	2	Female	50plus	0.00968107555506219
2017	182	MWI	Malawi	1	Male	50plus	0.247427263194303
2017	182	MWI	Malawi	2	Female	50plus	0.0488197294754254
2017	183	MUS	Mauritius	1	Male	50plus	0.337091395951151
2017	183	MUS	Mauritius	2	Female	50plus	0.0287282044079651
2017	184	MOZ	Mozambique	1	Male	50plus	0.230953755516229
2017	184	MOZ	Mozambique	2	Female	50plus	0.0553583541385273
2017	185	RWA	Rwanda	1	Male	50plus	0.301590737163669
2017	185	RWA	Rwanda	2	Female	50plus	0.142527743876878
2017	186	SYC	Seychelles	1	Male	50plus	0.311746270985813
2017	186	SYC	Seychelles	2	Female	50plus	0.0476431140784992
2017	187	SOM	Somalia	1	Male	50plus	0.138100453042282
2017	187	SOM	Somalia	2	Female	50plus	0.0222190127205786
2017	189	TZA	United Republic of Tanzania	1	Male	50plus	0.270998613836034
2017	189	TZA	United Republic of Tanzania	2	Female	50plus	0.0650126246790453
2017	190	UGA	Uganda	1	Male	50plus	0.156879558017725
2017	190	UGA	Uganda	2	Female	50plus	0.0646591678560648
2017	191	ZMB	Zambia	1	Male	50plus	0.245069490003491
2017	191	ZMB	Zambia	2	Female	50plus	0.116222208796628
2017	193	BWA	Botswana	1	Male	50plus	0.242675568954981
2017	193	BWA	Botswana	2	Female	50plus	0.103749351381624
2017	194	LSO	Lesotho	1	Male	50plus	0.293125017876121
2017	194	LSO	Lesotho	2	Female	50plus	0.0209313954184081
2017	195	NAM	Namibia	1	Male	50plus	0.276010285429704
2017	195	NAM	Namibia	2	Female	50plus	0.186985593004883
2017	196	ZAF	South Africa	1	Male	50plus	0.283573087227165
2017	196	ZAF	South Africa	2	Female	50plus	0.0927201273931471
2017	197	SWZ	Eswatini	1	Male	50plus	0.0609496139199816
2017	197	SWZ	Eswatini	2	Female	50plus	0.0361949773584335
2017	198	ZWE	Zimbabwe	1	Male	50plus	0.363704681590897
2017	198	ZWE	Zimbabwe	2	Female	50plus	0.0709572121029285
2017	200	BEN	Benin	1	Male	50plus	0.132907314370299
2017	200	BEN	Benin	2	Female	50plus	0.0238811044292541
2017	201	BFA	Burkina Faso	1	Male	50plus	0.102812670978665
2017	201	BFA	Burkina Faso	2	Female	50plus	0.0059828132776083
2017	202	CMR	Cameroon	1	Male	50plus	0.130836238426206
2017	202	CMR	Cameroon	2	Female	50plus	0.010958456164481
2017	203	CPV	Cabo Verde	1	Male	50plus	0.116674989280382
2017	203	CPV	Cabo Verde	2	Female	50plus	0.0272360291554602
2017	204	TCD	Chad	1	Male	50plus	0.144264922329235
2017	204	TCD	Chad	2	Female	50plus	0.0237703735547699
2017	205	CIV	Côte d'Ivoire	1	Male	50plus	0.128002286019966
2017	205	CIV	Côte d'Ivoire	2	Female	50plus	0.036069396552404
2017	206	GMB	Gambia	1	Male	50plus	0.170041625424313
2017	206	GMB	Gambia	2	Female	50plus	0.0125029662552338
2017	207	GHA	Ghana	1	Male	50plus	0.0909445740095273
2017	207	GHA	Ghana	2	Female	50plus	0.0100398771185249
2017	208	GIN	Guinea	1	Male	50plus	0.0963978423310664
2017	208	GIN	Guinea	2	Female	50plus	0.00780745699173682
2017	209	GNB	Guinea-Bissau	1	Male	50plus	0.0849507327093183
2017	209	GNB	Guinea-Bissau	2	Female	50plus	0.00735803464070611
2017	210	LBR	Liberia	1	Male	50plus	0.150749004663045
2017	210	LBR	Liberia	2	Female	50plus	0.0207971435822784
2017	211	MLI	Mali	1	Male	50plus	0.155208515238377
2017	211	MLI	Mali	2	Female	50plus	0.0147904666666694
2017	212	MRT	Mauritania	1	Male	50plus	0.162400149832467
2017	212	MRT	Mauritania	2	Female	50plus	0.0292797165589707
2017	213	NER	Niger	1	Male	50plus	0.0783464347404923
2017	213	NER	Niger	2	Female	50plus	0.00244118138756563
2017	214	NGA	Nigeria	1	Male	50plus	0.0334452516811862
2017	214	NGA	Nigeria	2	Female	50plus	0.0114091021916911
2017	215	STP	Sao Tome and Principe	1	Male	50plus	0.0833596759909342
2017	215	STP	Sao Tome and Principe	2	Female	50plus	0.022254654569332
2017	216	SEN	Senegal	1	Male	50plus	0.117112128014457
2017	216	SEN	Senegal	2	Female	50plus	0.00615546300042723
2017	217	SLE	Sierra Leone	1	Male	50plus	0.27121391843986
2017	217	SLE	Sierra Leone	2	Female	50plus	0.0336725689998227
2017	218	TGO	Togo	1	Male	50plus	0.137905123957953
2017	218	TGO	Togo	2	Female	50plus	0.0178756914896307
2017	298	ASM	American Samoa	1	Male	50plus	0.319870200105359
2017	298	ASM	American Samoa	2	Female	50plus	0.145657994051076
2017	305	BMU	Bermuda	1	Male	50plus	0.162126736895222
2017	305	BMU	Bermuda	2	Female	50plus	0.0773943491493048
2017	349	GRL	Greenland	1	Male	50plus	0.383738053471579
2017	349	GRL	Greenland	2	Female	50plus	0.420602293101912
2017	351	GUM	Guam	1	Male	50plus	0.25719282850208
2017	351	GUM	Guam	2	Female	50plus	0.172425597665861
2017	376	MNP	Northern Mariana Islands	1	Male	50plus	0.289081119841076
2017	376	MNP	Northern Mariana Islands	2	Female	50plus	0.0950655303386895
2017	385	PRI	Puerto Rico	1	Male	50plus	0.131749750485673
2017	385	PRI	Puerto Rico	2	Female	50plus	0.0652884240783588
2017	422	VIR	United States Virgin Islands	1	Male	50plus	0.0947341045136153
2017	422	VIR	United States Virgin Islands	2	Female	50plus	0.0566381622231888
2017	435	SSD	South Sudan	1	Male	50plus	0.186403532529073
2017	435	SSD	South Sudan	2	Female	50plus	0.028218748366401
2017	522	SDN	Sudan	1	Male	50plus	0.0830878618889854
2017	522	SDN	Sudan	2	Female	50plus	0.0161210918121883
